# Supplementary material for: Social Interaction is Unnecessary for Hindgut Microbiome Transmission in Honey Bees: The Effect of Diet and Social Exposure on Tissue-Specific Microbiome Assembly
Source: Microb Ecol. 2022 May 2;85(4):1498–513. doi: 10.1007/s00248-022-02025-5 (PMC10167169; doi:10.1007/s00248-022-02025-5)
Supplement: Supplementary file 1 — Supplementary file1 (XLSX 215 KB) [file 248_2022_2025_MOESM1_ESM.xlsx]

## Sheet: NB.trim.contigs.good.unique.goo
Title: Social interaction is unnecessary for hindgut microbiome transmission in honey bees: The effect of diet and social exposure on tissue-specific microbiome assembly
Journal: Microbial Ecology
Authors: Kirk E. Anderson1,*, Vincent A. Ricigliano1,2, Duan C. Copeland3, Brendon M. Mott1 and Patrick Maes4
Corresponding Author: Kirk.Anderson@usda.gov
Table S1. Results of next generation sequencing analysis across the 96 libraries, clustering the 400bp sequences at 99% similarity.
OTU	Size	Taxonomy
Otu00001	1460751	Bacteria(100)	Firmicutes(100)	Bacilli(100)	Lactobacillales(100)	Lactobacillaceae(100)	Lactobacillus(100)	Firm5(100)	Firm5_unclassified(100)
Otu00002	758695	Bacteria(100)	Proteobacteria(100)	Betaproteobacteria(100)	Neisseriales(100)	Neisseriaceae(100)	Neisseriaceae_unclassified(71)	Neisseriaceae_unclassified(71)	Neisseriaceae_unclassified(71)
Otu00003	351183	Bacteria(100)	Firmicutes(100)	Bacilli(100)	Lactobacillales(100)	Lactobacillaceae(100)	Lactobacillus(100)	Firm4(100)	Firm4_unclassified(100)
Otu00004	335344	Bacteria(100)	Proteobacteria(100)	Gammaproteobacteria(100)	Gammaproteobacteria_order_incertae_sedis(100)	Gammaproteobacteria_family_incertae_sedis(100)	Gamma2(98)	Gamma2_unclassified(98)	Gamma2_unclassified(98)
Otu00005	267725	Bacteria(100)	Proteobacteria(100)	Gammaproteobacteria(100)	Gammaproteobacteria_order_incertae_sedis(100)	Gammaproteobacteria_family_incertae_sedis(100)	Gamma-1(72)	Gamma-1_unclassified(72)	Gamma-1_unclassified(72)
Otu00006	263566	Bacteria(100)	Firmicutes(100)	Bacilli(100)	Lactobacillales(100)	Lactobacillaceae(100)	Lactobacillus(100)	Firm5(100)	Firm5_unclassified(100)
Otu00007	175386	Bacteria(100)	Firmicutes(100)	Bacilli(100)	Lactobacillales(100)	Lactobacillaceae(100)	Lactobacillaceae_unclassified(100)	Lactobacillaceae_unclassified(100)	Lactobacillaceae_unclassified(100)
Otu00008	99690	Bacteria(100)	Firmicutes(100)	Bacilli(100)	Lactobacillales(100)	Lactobacillaceae(100)	Lactobacillus(100)	Firm5(100)	Firm5_unclassified(100)
Otu00009	93309	Bacteria(100)	Actinobacteria(100)	Actinobacteria(100)	Bifidobacteriales(100)	Bifidobacteriaceae(100)	Bifidobacterium(100)	BeeBifido(100)	BeeBifido_unclassified(100)
Otu00010	82697	Bacteria(100)	Actinobacteria(100)	Actinobacteria(100)	Bifidobacteriales(100)	Bifidobacteriaceae(100)	Bifidobacterium(100)	BeeBifido(100)	BeeBifido_unclassified(100)
Otu00011	45854	Bacteria(100)	Proteobacteria(100)	Alphaproteobacteria(100)	Rhodospirillales(100)	Acetobacteraceae(100)	Gluconobacter(100)	Alpha2.2(100)	Alpha2.2_unclassified(100)
Otu00012	27786	Bacteria(100)	Proteobacteria(100)	Alphaproteobacteria(100)	Rhodospirillales(100)	Acetobacteraceae(100)	Saccharibacter(100)	Alpha2.2(100)	Alpha2.2_unclassified(100)
Otu00013	24235	Bacteria(100)	Proteobacteria(100)	Betaproteobacteria(100)	Neisseriales(100)	Neisseriaceae(100)	BetaSnodgrassella(94)	BetaSnodgrassella_unclassified(94)	BetaSnodgrassella_unclassified(94)
Otu00014	19795	Bacteria(100)	Proteobacteria(100)	Alphaproteobacteria(100)	Rhodospirillales(100)	Acetobacteraceae(100)	Saccharibacter(61)	Alpha2.2(61)	Alpha2.2_unclassified(61)
Otu00015	18463	Bacteria(100)	Proteobacteria(100)	Gammaproteobacteria(100)	Gammaproteobacteria_order_incertae_sedis(100)	Gammaproteobacteria_family_incertae_sedis(100)	Gamma-1Gilliamella(100)	Gamma-1Gilliamella_unclassified(100)	Gamma-1Gilliamella_unclassified(100)
Otu00016	15862	Bacteria(100)	Firmicutes(100)	Bacilli(100)	Lactobacillales(100)	Enterococcaceae(100)	Melissococcus(100)	Melissococcus_plutonius(100)	Melissococcus_plutonius_unclassified(100)
Otu00017	14604	Bacteria(100)	Proteobacteria(100)	Gammaproteobacteria(100)	Gammaproteobacteria_order_incertae_sedis(100)	Gammaproteobacteria_family_incertae_sedis(100)	Gamma-1Gilliamella(100)	Gamma-1Gilliamella_unclassified(100)	Gamma-1Gilliamella_unclassified(100)
Otu00018	13063	Bacteria(100)	Firmicutes(100)	Bacilli(100)	Lactobacillales(100)	Lactobacillaceae(100)	Lactobacillus(100)	Firm5(100)	Firm5_unclassified(100)
Otu00019	12387	Bacteria(100)	Proteobacteria(100)	Gammaproteobacteria(100)	Gammaproteobacteria_order_incertae_sedis(100)	Gammaproteobacteria_family_incertae_sedis(100)	Gamma-1(100)	Gamma-1_unclassified(100)	Gamma-1_unclassified(100)
Otu00020	11951	Bacteria(100)	Firmicutes(100)	Bacilli(100)	Lactobacillales(100)	Lactobacillaceae(100)	Lactobacillus(100)	Firm4(100)	Firm4_unclassified(100)
Otu00021	10575	Bacteria(100)	Proteobacteria(100)	Gammaproteobacteria(100)	Gammaproteobacteria_order_incertae_sedis(100)	Gammaproteobacteria_family_incertae_sedis(100)	Gammaproteobacteria_family_incertae_sedis_unclassified(62)	Gammaproteobacteria_family_incertae_sedis_unclassified(62)	Gammaproteobacteria_family_incertae_sedis_unclassified(62)
Otu00022	8484	Bacteria(100)	Actinobacteria(100)	Actinobacteria(100)	Actinomycetales(100)	Dermabacteraceae(100)	Dermabacteraceae_unclassified(100)	Dermabacteraceae_unclassified(100)	Dermabacteraceae_unclassified(100)
Otu00023	6186	Bacteria(100)	Proteobacteria(100)	Alphaproteobacteria(100)	Rhodospirillales(100)	Acetobacteraceae(100)	Acetobacteraceae_unclassified(69)	Acetobacteraceae_unclassified(69)	Acetobacteraceae_unclassified(69)
Otu00024	5210	Bacteria(100)	Actinobacteria(100)	Actinobacteria(100)	Bifidobacteriales(100)	Bifidobacteriaceae(100)	Bifidobacterium(100)	BeeBifido(100)	BeeBifido_unclassified(100)
Otu00025	5125	Bacteria(100)	Proteobacteria(100)	Gammaproteobacteria(100)	Gammaproteobacteria_order_incertae_sedis(100)	Gammaproteobacteria_family_incertae_sedis(100)	Gamma-1(53)	Gamma-1_unclassified(53)	Gamma-1_unclassified(53)
Otu00026	4836	Bacteria(100)	Proteobacteria(100)	Alphaproteobacteria(100)	Rhizobiales(100)	Bartonellaceae(100)	Bartonella(100)	Alpha1(100)	Alpha1_unclassified(100)
Otu00027	4447	Bacteria(100)	Firmicutes(100)	Bacilli(100)	Lactobacillales(100)	Lactobacillaceae(100)	Lactobacillus(100)	Firm5(100)	Firm5_unclassified(100)
Otu00028	3263	Bacteria(100)	Firmicutes(100)	Bacilli(100)	Lactobacillales(100)	Lactobacillaceae(100)	Lactobacillus(100)	Firm5(100)	Firm5_unclassified(100)
Otu00029	3197	Bacteria(100)	Proteobacteria(100)	Gammaproteobacteria(100)	Gammaproteobacteria_order_incertae_sedis(100)	Gammaproteobacteria_family_incertae_sedis(100)	Gammaproteobacteria_family_incertae_sedis_unclassified(90)	Gammaproteobacteria_family_incertae_sedis_unclassified(90)	Gammaproteobacteria_family_incertae_sedis_unclassified(90)
Otu00030	2388	Bacteria(100)	Proteobacteria(100)	Gammaproteobacteria(100)	Enterobacteriales(100)	Enterobacteriaceae(100)	Serratia(100)	Serratia_marcescens(100)	Serratia_marcescens_unclassified(100)
Otu00031	1959	Bacteria(100)	Proteobacteria(100)	Betaproteobacteria(100)	Neisseriales(100)	Neisseriaceae(100)	BetaSnodgrassella(65)	BetaSnodgrassella_unclassified(65)	BetaSnodgrassella_unclassified(65)
Otu00032	1820	Bacteria(100)	Proteobacteria(100)	Gammaproteobacteria(100)	Enterobacteriales(100)	Enterobacteriaceae(100)	Klebsiella(100)	Klebsiella_unclassified(100)	Klebsiella_unclassified(100)
Otu00033	1776	Bacteria(100)	Proteobacteria(100)	Gammaproteobacteria(100)	Enterobacteriales(100)	Enterobacteriaceae(100)	Enterobacteriaceae_unclassified(98)	Enterobacteriaceae_unclassified(98)	Enterobacteriaceae_unclassified(98)
Otu00034	1631	Bacteria(100)	Firmicutes(100)	Bacilli(100)	Lactobacillales(100)	Lactobacillaceae(100)	Lactobacillus(100)	Firm5(100)	Firm5_unclassified(100)
Otu00035	1526	Bacteria(100)	Proteobacteria(100)	Alphaproteobacteria(100)	Rhizobiales(100)	Bartonellaceae(100)	Bartonella(100)	Alpha1(100)	Alpha1_unclassified(100)
Otu00036	1499	Bacteria(100)	Firmicutes(100)	Bacilli(100)	Lactobacillales(100)	Leuconostocaceae(100)	Fructobacillus(100)	Fructobacillus_unclassified(100)	Fructobacillus_unclassified(100)
Otu00037	1496	Bacteria(100)	Proteobacteria(100)	Gammaproteobacteria(100)	Gammaproteobacteria_order_incertae_sedis(100)	Gammaproteobacteria_family_incertae_sedis(100)	Gamma2(100)	Gamma2_unclassified(100)	Gamma2_unclassified(100)
Otu00038	1484	Bacteria(100)	Proteobacteria(100)	Betaproteobacteria(100)	Neisseriales(100)	Neisseriaceae(100)	BetaSnodgrassella(70)	BetaSnodgrassella_unclassified(70)	BetaSnodgrassella_unclassified(70)
Otu00039	1381	Bacteria(100)	Firmicutes(100)	Bacilli(100)	Lactobacillales(100)	Lactobacillaceae(100)	Lactobacillus(100)	Lactobacillus_unclassified(97)	Lactobacillus_unclassified(97)
Otu00040	1269	Bacteria(100)	Firmicutes(100)	Bacilli(100)	Lactobacillales(100)	Lactobacillaceae(100)	Lactobacillus(100)	Firm5(100)	Firm5_unclassified(100)
Otu00041	1172	Bacteria(100)	Firmicutes(100)	Bacilli(100)	Lactobacillales(100)	Lactobacillaceae(100)	Lactobacillus(100)	Firm5(100)	Firm5_unclassified(100)
Otu00042	1103	Bacteria(100)	Firmicutes(100)	Bacilli(100)	Lactobacillales(100)	Lactobacillaceae(98)	Lactobacillaceae_unclassified(98)	Lactobacillaceae_unclassified(98)	Lactobacillaceae_unclassified(98)
Otu00043	1025	Bacteria(100)	Firmicutes(100)	Bacilli(100)	Lactobacillales(100)	Lactobacillaceae(100)	Lactobacillus(100)	Firm5(100)	Firm5_unclassified(100)
Otu00044	1020	Bacteria(100)	Bacteria_unclassified(100)	Bacteria_unclassified(100)	Bacteria_unclassified(100)	Bacteria_unclassified(100)	Bacteria_unclassified(100)	Bacteria_unclassified(100)	Bacteria_unclassified(100)
Otu00045	897	Bacteria(100)	Proteobacteria(100)	Alphaproteobacteria(100)	Rhodospirillales(100)	Acetobacteraceae(100)	Acetobacteraceae_unclassified(95)	Acetobacteraceae_unclassified(95)	Acetobacteraceae_unclassified(95)
Otu00046	859	Bacteria(100)	Proteobacteria(99)	Gammaproteobacteria(99)	Gammaproteobacteria_order_incertae_sedis(98)	Gammaproteobacteria_family_incertae_sedis(98)	Gammaproteobacteria_family_incertae_sedis_unclassified(98)	Gammaproteobacteria_family_incertae_sedis_unclassified(98)	Gammaproteobacteria_family_incertae_sedis_unclassified(98)
Otu00047	803	Bacteria(100)	Firmicutes(100)	Bacilli(100)	Lactobacillales(100)	Lactobacillaceae(100)	Lactobacillaceae_unclassified(100)	Lactobacillaceae_unclassified(100)	Lactobacillaceae_unclassified(100)
Otu00048	760	Bacteria(100)	Proteobacteria(100)	Gammaproteobacteria(100)	Enterobacteriales(100)	Enterobacteriaceae(100)	Enterobacteriaceae_unclassified(100)	Enterobacteriaceae_unclassified(100)	Enterobacteriaceae_unclassified(100)
Otu00049	752	Bacteria(100)	Proteobacteria(100)	Betaproteobacteria(100)	Neisseriales(100)	Neisseriaceae(100)	BetaSnodgrassella(100)	BetaSnodgrassella_unclassified(100)	BetaSnodgrassella_unclassified(100)
Otu00050	739	Bacteria(100)	Proteobacteria(100)	Gammaproteobacteria(100)	Gammaproteobacteria_order_incertae_sedis(100)	Gammaproteobacteria_family_incertae_sedis(100)	Gamma2(89)	Gamma2_unclassified(89)	Gamma2_unclassified(89)
Otu00051	736	Bacteria(100)	Proteobacteria(100)	Betaproteobacteria(100)	Neisseriales(100)	Neisseriaceae(100)	BetaSnodgrassella(67)	BetaSnodgrassella_unclassified(67)	BetaSnodgrassella_unclassified(67)
Otu00052	715	Bacteria(100)	Firmicutes(100)	Bacilli(100)	Lactobacillales(100)	Lactobacillaceae(100)	Lactobacillus(100)	Firm5(100)	Firm5_unclassified(100)
Otu00053	666	Bacteria(100)	Firmicutes(100)	Bacilli(100)	Lactobacillales(100)	Lactobacillaceae(100)	Lactobacillus(100)	Firm5(100)	Firm5_unclassified(100)
Otu00054	636	Bacteria(100)	Proteobacteria(100)	Gammaproteobacteria(100)	Enterobacteriales(100)	Enterobacteriaceae(100)	Klebsiella(100)	Klebsiella_unclassified(100)	Klebsiella_unclassified(100)
Otu00055	599	Bacteria(100)	Proteobacteria(100)	Gammaproteobacteria(100)	Gammaproteobacteria_order_incertae_sedis(100)	Gammaproteobacteria_family_incertae_sedis(100)	Gamma-1Gilliamella(100)	Gamma-1Gilliamella_unclassified(100)	Gamma-1Gilliamella_unclassified(100)
Otu00056	590	Bacteria(100)	Proteobacteria(100)	Betaproteobacteria(100)	Neisseriales(100)	Neisseriaceae(100)	BetaSnodgrassella(85)	BetaSnodgrassella_unclassified(85)	BetaSnodgrassella_unclassified(85)
Otu00057	562	Bacteria(100)	Proteobacteria(100)	Gammaproteobacteria(100)	Gammaproteobacteria_order_incertae_sedis(100)	Gammaproteobacteria_family_incertae_sedis(100)	Gamma-1Gilliamella(58)	Gamma-1Gilliamella_unclassified(58)	Gamma-1Gilliamella_unclassified(58)
Otu00058	541	Bacteria(100)	Proteobacteria(100)	Proteobacteria_unclassified(100)	Proteobacteria_unclassified(100)	Proteobacteria_unclassified(100)	Proteobacteria_unclassified(100)	Proteobacteria_unclassified(100)	Proteobacteria_unclassified(100)
Otu00059	540	Bacteria(100)	Firmicutes(100)	Bacilli(100)	Lactobacillales(100)	Lactobacillaceae(100)	Lactobacillus(75)	Lactobacillus_unclassified(75)	Lactobacillus_unclassified(75)
Otu00060	538	Bacteria(100)	Proteobacteria(100)	Betaproteobacteria(100)	Neisseriales(100)	Neisseriaceae(100)	BetaSnodgrassella(74)	BetaSnodgrassella_unclassified(74)	BetaSnodgrassella_unclassified(74)
Otu00061	529	Bacteria(100)	Proteobacteria(100)	Alphaproteobacteria(100)	Rhodospirillales(100)	Acetobacteraceae(100)	Saccharibacter(84)	Alpha2.2(84)	Alpha2.2_unclassified(84)
Otu00062	457	Bacteria(100)	Actinobacteria(100)	Actinobacteria(100)	Bifidobacteriales(100)	Bifidobacteriaceae(100)	Bifidobacteriaceae_unclassified(61)	Bifidobacteriaceae_unclassified(61)	Bifidobacteriaceae_unclassified(61)
Otu00063	454	Bacteria(100)	Proteobacteria(100)	Gammaproteobacteria(100)	Gammaproteobacteria_order_incertae_sedis(100)	Gammaproteobacteria_family_incertae_sedis(100)	Gamma2(90)	Gamma2_unclassified(90)	Gamma2_unclassified(90)
Otu00064	416	Bacteria(100)	Proteobacteria(100)	Alphaproteobacteria(100)	Rhodospirillales(100)	Acetobacteraceae(100)	Gluconobacter(100)	Alpha2.2(100)	Alpha2.2_unclassified(100)
Otu00065	404	Bacteria(100)	Proteobacteria(100)	Betaproteobacteria(80)	Neisseriales(80)	Neisseriaceae(80)	Neisseriaceae_unclassified(80)	Neisseriaceae_unclassified(80)	Neisseriaceae_unclassified(80)
Otu00066	402	Bacteria(100)	Proteobacteria(100)	Gammaproteobacteria(100)	Enterobacteriales(100)	Enterobacteriaceae(100)	Serratia(94)	Serratia_marcescens(94)	Serratia_marcescens_unclassified(94)
Otu00067	396	Bacteria(100)	Firmicutes(100)	Bacilli(100)	Lactobacillales(100)	Lactobacillaceae(100)	Lactobacillaceae_unclassified(100)	Lactobacillaceae_unclassified(100)	Lactobacillaceae_unclassified(100)
Otu00068	390	Bacteria(100)	Proteobacteria(100)	Gammaproteobacteria(100)	Gammaproteobacteria_order_incertae_sedis(100)	Gammaproteobacteria_family_incertae_sedis(100)	Gamma-1Gilliamella(100)	Gamma-1Gilliamella_unclassified(100)	Gamma-1Gilliamella_unclassified(100)
Otu00069	386	Bacteria(100)	Firmicutes(100)	Bacilli(100)	Lactobacillales(100)	Lactobacillaceae(100)	Lactobacillus(100)	Lactobacillus_unclassified(91)	Lactobacillus_unclassified(91)
Otu00070	384	Bacteria(100)	Proteobacteria(100)	Gammaproteobacteria(100)	Gammaproteobacteria_order_incertae_sedis(100)	Gammaproteobacteria_family_incertae_sedis(100)	Gamma-1Gilliamella(100)	Gamma-1Gilliamella_unclassified(100)	Gamma-1Gilliamella_unclassified(100)
Otu00071	379	Bacteria(100)	Actinobacteria(100)	Actinobacteria(100)	Actinomycetales(100)	Micrococcaceae(100)	Micrococcaceae_unclassified(100)	Micrococcaceae_unclassified(100)	Micrococcaceae_unclassified(100)
Otu00072	378	Bacteria(100)	Firmicutes(100)	Bacilli(100)	Lactobacillales(100)	Lactobacillaceae(100)	Lactobacillus(100)	Lactobacillus_unclassified(83)	Lactobacillus_unclassified(83)
Otu00073	359	Bacteria(100)	Proteobacteria(100)	Gammaproteobacteria(100)	Gammaproteobacteria_order_incertae_sedis(100)	Gammaproteobacteria_family_incertae_sedis(100)	Gammaproteobacteria_family_incertae_sedis_unclassified(97)	Gammaproteobacteria_family_incertae_sedis_unclassified(97)	Gammaproteobacteria_family_incertae_sedis_unclassified(97)
Otu00074	358	Bacteria(100)	Proteobacteria(100)	Gammaproteobacteria(100)	Gammaproteobacteria_order_incertae_sedis(100)	Gammaproteobacteria_family_incertae_sedis(100)	Gammaproteobacteria_family_incertae_sedis_unclassified(100)	Gammaproteobacteria_family_incertae_sedis_unclassified(100)	Gammaproteobacteria_family_incertae_sedis_unclassified(100)
Otu00075	343	Bacteria(100)	Actinobacteria(100)	Actinobacteria(100)	Actinomycetales(100)	Dermabacteraceae(100)	Dermabacteraceae_unclassified(100)	Dermabacteraceae_unclassified(100)	Dermabacteraceae_unclassified(100)
Otu00076	334	Bacteria(100)	Proteobacteria(100)	Gammaproteobacteria(100)	Gammaproteobacteria_order_incertae_sedis(100)	Gammaproteobacteria_family_incertae_sedis(100)	Gammaproteobacteria_family_incertae_sedis_unclassified(100)	Gammaproteobacteria_family_incertae_sedis_unclassified(100)	Gammaproteobacteria_family_incertae_sedis_unclassified(100)
Otu00077	328	Bacteria(100)	Proteobacteria(100)	Gammaproteobacteria(100)	Gammaproteobacteria_order_incertae_sedis(100)	Gammaproteobacteria_family_incertae_sedis(100)	Gammaproteobacteria_family_incertae_sedis_unclassified(100)	Gammaproteobacteria_family_incertae_sedis_unclassified(100)	Gammaproteobacteria_family_incertae_sedis_unclassified(100)
Otu00078	323	Bacteria(100)	Bacteria_unclassified(100)	Bacteria_unclassified(100)	Bacteria_unclassified(100)	Bacteria_unclassified(100)	Bacteria_unclassified(100)	Bacteria_unclassified(100)	Bacteria_unclassified(100)
Otu00079	309	Bacteria(100)	Proteobacteria(100)	Gammaproteobacteria(100)	Enterobacteriales(100)	Enterobacteriaceae(100)	Enterobacteriaceae_unclassified(100)	Enterobacteriaceae_unclassified(100)	Enterobacteriaceae_unclassified(100)
Otu00080	300	Bacteria(100)	Firmicutes(100)	Bacilli(100)	Lactobacillales(100)	Lactobacillaceae(100)	Lactobacillus(100)	Lactobacillus_unclassified(100)	Lactobacillus_unclassified(100)
Otu00081	294	Bacteria(100)	Actinobacteria(100)	Actinobacteria(100)	Bifidobacteriales(100)	Bifidobacteriaceae(100)	Bifidobacterium(57)	BeeBifido(57)	BeeBifido_unclassified(57)
Otu00082	269	Bacteria(100)	Bacteria_unclassified(66)	Bacteria_unclassified(66)	Bacteria_unclassified(66)	Bacteria_unclassified(66)	Bacteria_unclassified(66)	Bacteria_unclassified(66)	Bacteria_unclassified(66)
Otu00083	267	Bacteria(100)	Firmicutes(99)	Bacilli(99)	Lactobacillales(99)	Lactobacillaceae(99)	Lactobacillus(99)	Lactobacillus_unclassified(99)	Lactobacillus_unclassified(99)
Otu00084	263	Bacteria(100)	Firmicutes(100)	Bacilli(100)	Lactobacillales(100)	Lactobacillaceae(100)	Lactobacillus(100)	Firm5(98)	Firm5_unclassified(98)
Otu00085	261	Bacteria(100)	Actinobacteria(100)	Actinobacteria(100)	Bifidobacteriales(100)	Bifidobacteriaceae(100)	BeeBifido(99)	BeeBifido_unclassified(99)	BeeBifido_unclassified(99)
Otu00086	261	Bacteria(100)	Firmicutes(100)	Bacilli(100)	Lactobacillales(100)	Lactobacillaceae(100)	Lactobacillus(100)	Firm5(100)	Firm5_unclassified(100)
Otu00087	261	Bacteria(100)	Bacteria_unclassified(100)	Bacteria_unclassified(100)	Bacteria_unclassified(100)	Bacteria_unclassified(100)	Bacteria_unclassified(100)	Bacteria_unclassified(100)	Bacteria_unclassified(100)
Otu00088	260	Bacteria(100)	Firmicutes(100)	Bacilli(100)	Lactobacillales(100)	Lactobacillaceae(100)	Lactobacillus(100)	Lactobacillus_unclassified(100)	Lactobacillus_unclassified(100)
Otu00089	258	Bacteria(100)	Proteobacteria(100)	Alphaproteobacteria(100)	Rhodospirillales(100)	Acetobacteraceae(100)	Saccharibacter(55)	Alpha2.2(55)	Alpha2.2_unclassified(55)
Otu00090	254	Bacteria(100)	Firmicutes(100)	Bacilli(100)	Lactobacillales(100)	Lactobacillaceae(100)	Lactobacillaceae_unclassified(100)	Lactobacillaceae_unclassified(100)	Lactobacillaceae_unclassified(100)
Otu00091	253	Bacteria(100)	Firmicutes(100)	Bacilli(100)	Lactobacillales(100)	Lactobacillaceae(100)	Lactobacillus(100)	Firm5(100)	Firm5_unclassified(100)
Otu00092	252	Bacteria(100)	Proteobacteria(100)	Gammaproteobacteria(100)	Gammaproteobacteria_order_incertae_sedis(100)	Gammaproteobacteria_family_incertae_sedis(100)	Gammaproteobacteria_family_incertae_sedis_unclassified(90)	Gammaproteobacteria_family_incertae_sedis_unclassified(90)	Gammaproteobacteria_family_incertae_sedis_unclassified(90)
Otu00093	246	Bacteria(100)	Firmicutes(100)	Bacilli(100)	Lactobacillales(100)	Lactobacillales_unclassified(100)	Lactobacillales_unclassified(100)	Lactobacillales_unclassified(100)	Lactobacillales_unclassified(100)
Otu00094	245	Bacteria(100)	Firmicutes(100)	Bacilli(100)	Lactobacillales(100)	Lactobacillaceae(100)	Lactobacillus(100)	Firm5(74)	Firm5_unclassified(74)
Otu00095	241	Bacteria(100)	Proteobacteria(100)	Betaproteobacteria(100)	Neisseriales(100)	Neisseriaceae(100)	BetaSnodgrassella(56)	BetaSnodgrassella_unclassified(56)	BetaSnodgrassella_unclassified(56)
Otu00096	235	Bacteria(100)	Proteobacteria(100)	Betaproteobacteria(100)	Neisseriales(100)	Neisseriaceae(100)	BetaSnodgrassella(100)	BetaSnodgrassella_unclassified(100)	BetaSnodgrassella_unclassified(100)
Otu00097	234	Bacteria(100)	Firmicutes(100)	Bacilli(100)	Lactobacillales(100)	Lactobacillaceae(100)	Lactobacillus(100)	Firm5(100)	Firm5_unclassified(100)
Otu00098	230	Bacteria(100)	Proteobacteria(100)	Betaproteobacteria(100)	Neisseriales(100)	Neisseriaceae(100)	BetaSnodgrassella(99)	BetaSnodgrassella_unclassified(99)	BetaSnodgrassella_unclassified(99)
Otu00099	222	Bacteria(100)	Actinobacteria(100)	Actinobacteria(100)	Bifidobacteriales(100)	Bifidobacteriaceae(100)	BeeBifido(100)	BeeBifido_unclassified(100)	BeeBifido_unclassified(100)
Otu00100	222	Bacteria(100)	Proteobacteria(100)	Gammaproteobacteria(100)	Gammaproteobacteria_order_incertae_sedis(100)	Gammaproteobacteria_family_incertae_sedis(100)	Gammaproteobacteria_family_incertae_sedis_unclassified(100)	Gammaproteobacteria_family_incertae_sedis_unclassified(100)	Gammaproteobacteria_family_incertae_sedis_unclassified(100)
Otu00101	221	Bacteria(100)	Firmicutes(100)	Bacilli(100)	Lactobacillales(100)	Lactobacillaceae(100)	Lactobacillus(100)	Firm5(100)	Firm5_unclassified(100)
Otu00102	220	Bacteria(100)	Firmicutes(100)	Bacilli(100)	Lactobacillales(100)	Lactobacillaceae(100)	Lactobacillus(100)	Lactobacillus_unclassified(67)	Lactobacillus_unclassified(67)
Otu00103	216	Bacteria(100)	Proteobacteria(100)	Gammaproteobacteria(100)	Gammaproteobacteria_order_incertae_sedis(100)	Gammaproteobacteria_family_incertae_sedis(100)	Gammaproteobacteria_family_incertae_sedis_unclassified(99)	Gammaproteobacteria_family_incertae_sedis_unclassified(99)	Gammaproteobacteria_family_incertae_sedis_unclassified(99)
Otu00104	212	Bacteria(100)	Proteobacteria(100)	Betaproteobacteria(100)	Neisseriales(100)	Neisseriaceae(100)	BetaSnodgrassella(100)	BetaSnodgrassella_unclassified(100)	BetaSnodgrassella_unclassified(100)
Otu00105	206	Bacteria(100)	Bacteroidetes(100)	Flavobacteria(100)	Flavobacteriales(100)	Flavobacteriaceae(100)	Flavobacteriaceae_unclassified(100)	Flavobacteriaceae_unclassified(100)	Flavobacteriaceae_unclassified(100)
Otu00106	204	Bacteria(100)	Bacteria_unclassified(100)	Bacteria_unclassified(100)	Bacteria_unclassified(100)	Bacteria_unclassified(100)	Bacteria_unclassified(100)	Bacteria_unclassified(100)	Bacteria_unclassified(100)
Otu00107	204	Bacteria(100)	Proteobacteria(100)	Betaproteobacteria(100)	Neisseriales(100)	Neisseriaceae(100)	BetaSnodgrassella(75)	BetaSnodgrassella_unclassified(75)	BetaSnodgrassella_unclassified(75)
Otu00108	200	Bacteria(100)	Bacteria_unclassified(100)	Bacteria_unclassified(100)	Bacteria_unclassified(100)	Bacteria_unclassified(100)	Bacteria_unclassified(100)	Bacteria_unclassified(100)	Bacteria_unclassified(100)
Otu00109	193	Bacteria(100)	Actinobacteria(100)	Actinobacteria(100)	Bifidobacteriales(100)	Bifidobacteriaceae(100)	Bifidobacteriaceae_unclassified(95)	Bifidobacteriaceae_unclassified(95)	Bifidobacteriaceae_unclassified(95)
Otu00110	186	Bacteria(100)	Firmicutes(100)	Bacilli(100)	Lactobacillales(100)	Lactobacillaceae(100)	Lactobacillus(100)	Firm5(100)	Firm5_unclassified(100)
Otu00111	185	Bacteria(100)	Firmicutes(100)	Bacilli(100)	Lactobacillales(100)	Lactobacillaceae(100)	Lactobacillus(100)	Firm5(100)	Firm5_unclassified(100)
Otu00112	184	Bacteria(100)	Proteobacteria(100)	Alphaproteobacteria(100)	Rhodospirillales(100)	Acetobacteraceae(100)	Gluconobacter(95)	Alpha2.2(95)	Alpha2.2_unclassified(95)
Otu00113	182	Bacteria(100)	Firmicutes(100)	Bacilli(100)	Lactobacillales(100)	Lactobacillaceae(100)	Lactobacillus(100)	Firm5(97)	Firm5_unclassified(97)
Otu00114	177	Bacteria(100)	Firmicutes(100)	Bacilli(100)	Lactobacillales(100)	Lactobacillaceae(100)	Lactobacillus(100)	Lactobacillus_unclassified(99)	Lactobacillus_unclassified(99)
Otu00115	175	Bacteria(100)	Actinobacteria(100)	Actinobacteria(100)	Bifidobacteriales(100)	Bifidobacteriaceae(100)	BeeBifido(100)	BeeBifido_unclassified(100)	BeeBifido_unclassified(100)
Otu00116	169	Bacteria(100)	Proteobacteria(100)	Gammaproteobacteria(100)	Gammaproteobacteria_order_incertae_sedis(100)	Gammaproteobacteria_family_incertae_sedis(100)	Gammaproteobacteria_family_incertae_sedis_unclassified(82)	Gammaproteobacteria_family_incertae_sedis_unclassified(82)	Gammaproteobacteria_family_incertae_sedis_unclassified(82)
Otu00117	165	Bacteria(100)	Proteobacteria(100)	Betaproteobacteria(100)	Neisseriales(100)	Neisseriaceae(100)	BetaSnodgrassella(90)	BetaSnodgrassella_unclassified(90)	BetaSnodgrassella_unclassified(90)
Otu00118	165	Bacteria(100)	Firmicutes(100)	Bacilli(100)	Lactobacillales(100)	Lactobacillaceae(100)	Lactobacillus(100)	Firm5(100)	Firm5_unclassified(100)
Otu00119	164	Bacteria(100)	Firmicutes(100)	Bacilli(100)	Lactobacillales(100)	Lactobacillaceae(100)	Lactobacillus(100)	Firm5(100)	Firm5_unclassified(100)
Otu00120	162	Bacteria(100)	Actinobacteria(100)	Actinobacteria(100)	Bifidobacteriales(100)	Bifidobacteriaceae(100)	Bifidobacteriaceae_unclassified(87)	Bifidobacteriaceae_unclassified(87)	Bifidobacteriaceae_unclassified(87)
Otu00121	162	Bacteria(100)	Proteobacteria(100)	Gammaproteobacteria(100)	Gammaproteobacteria_order_incertae_sedis(100)	Gammaproteobacteria_family_incertae_sedis(100)	Gamma-1Gilliamella(95)	Gamma-1Gilliamella_unclassified(95)	Gamma-1Gilliamella_unclassified(95)
Otu00122	160	Bacteria(100)	Bacteria_unclassified(100)	Bacteria_unclassified(100)	Bacteria_unclassified(100)	Bacteria_unclassified(100)	Bacteria_unclassified(100)	Bacteria_unclassified(100)	Bacteria_unclassified(100)
Otu00123	159	Bacteria(100)	Proteobacteria(100)	Gammaproteobacteria(100)	Gammaproteobacteria_unclassified(100)	Gammaproteobacteria_unclassified(100)	Gammaproteobacteria_unclassified(100)	Gammaproteobacteria_unclassified(100)	Gammaproteobacteria_unclassified(100)
Otu00124	158	Bacteria(100)	Firmicutes(100)	Bacilli(100)	Lactobacillales(100)	Lactobacillaceae(100)	Lactobacillus(100)	Firm5(100)	Firm5_unclassified(100)
Otu00125	155	Bacteria(100)	Firmicutes(100)	Bacilli(100)	Lactobacillales(100)	Lactobacillaceae(100)	Lactobacillus(100)	Lactobacillus_unclassified(100)	Lactobacillus_unclassified(100)
Otu00126	150	Bacteria(100)	Proteobacteria(100)	Betaproteobacteria(100)	Neisseriales(100)	Neisseriaceae(100)	BetaSnodgrassella(51)	BetaSnodgrassella_unclassified(51)	BetaSnodgrassella_unclassified(51)
Otu00127	149	Bacteria(100)	Proteobacteria(100)	Gammaproteobacteria(100)	Gammaproteobacteria_order_incertae_sedis(100)	Gammaproteobacteria_family_incertae_sedis(100)	Gamma-1Gilliamella(55)	Gamma-1Gilliamella_unclassified(55)	Gamma-1Gilliamella_unclassified(55)
Otu00128	148	Bacteria(100)	Firmicutes(100)	Bacilli(100)	Lactobacillales(100)	Lactobacillaceae(100)	Lactobacillus(100)	Firm4(92)	Firm4_unclassified(92)
Otu00129	148	Bacteria(100)	Firmicutes(100)	Bacilli(100)	Lactobacillales(100)	Lactobacillaceae(100)	Lactobacillus(100)	Firm5(100)	Firm5_unclassified(100)
Otu00130	145	Bacteria(100)	Proteobacteria(100)	Betaproteobacteria(100)	Neisseriales(100)	Neisseriaceae(100)	BetaSnodgrassella(80)	BetaSnodgrassella_unclassified(80)	BetaSnodgrassella_unclassified(80)
Otu00131	145	Bacteria(100)	Proteobacteria(100)	Gammaproteobacteria(100)	Gammaproteobacteria_order_incertae_sedis(100)	Gammaproteobacteria_family_incertae_sedis(100)	Gamma2(100)	Gamma2_unclassified(100)	Gamma2_unclassified(100)
Otu00132	143	Bacteria(100)	Proteobacteria(100)	Gammaproteobacteria(100)	Gammaproteobacteria_order_incertae_sedis(100)	Gammaproteobacteria_family_incertae_sedis(100)	Gamma-1Gilliamella(80)	Gamma-1Gilliamella_unclassified(80)	Gamma-1Gilliamella_unclassified(80)
Otu00133	139	Bacteria(100)	Firmicutes(100)	Bacilli(100)	Lactobacillales(100)	Lactobacillaceae(100)	Lactobacillus(100)	Firm5(100)	Firm5_unclassified(100)
Otu00134	132	Bacteria(100)	Firmicutes(100)	Bacilli(100)	Lactobacillales(100)	Lactobacillaceae(100)	Lactobacillus(100)	Firm5(100)	Firm5_unclassified(100)
Otu00135	130	Bacteria(100)	Firmicutes(100)	Bacilli(100)	Lactobacillales(100)	Enterococcaceae(100)	Enterococcus(100)	Enterococcus_unclassified(100)	Enterococcus_unclassified(100)
Otu00136	130	Bacteria(100)	Firmicutes(100)	Bacilli(100)	Lactobacillales(100)	Lactobacillaceae(100)	Lactobacillus(100)	Firm4(87)	Firm4_unclassified(87)
Otu00137	130	Bacteria(100)	Proteobacteria(100)	Betaproteobacteria(100)	Neisseriales(100)	Neisseriaceae(100)	BetaSnodgrassella(76)	BetaSnodgrassella_unclassified(76)	BetaSnodgrassella_unclassified(76)
Otu00138	128	Bacteria(100)	Firmicutes(100)	Bacilli(100)	Lactobacillales(100)	Lactobacillaceae(100)	Lactobacillus(100)	Lactobacillus_unclassified(100)	Lactobacillus_unclassified(100)
Otu00139	127	Bacteria(100)	Bacteria_unclassified(100)	Bacteria_unclassified(100)	Bacteria_unclassified(100)	Bacteria_unclassified(100)	Bacteria_unclassified(100)	Bacteria_unclassified(100)	Bacteria_unclassified(100)
Otu00140	126	Bacteria(100)	Firmicutes(100)	Bacilli(100)	Lactobacillales(100)	Lactobacillaceae(100)	Lactobacillus(100)	Lactobacillus_unclassified(100)	Lactobacillus_unclassified(100)
Otu00141	125	Bacteria(100)	Actinobacteria(100)	Actinobacteria(100)	Bifidobacteriales(100)	Bifidobacteriaceae(100)	Bifidobacteriaceae_unclassified(58)	Bifidobacteriaceae_unclassified(58)	Bifidobacteriaceae_unclassified(58)
Otu00142	121	Bacteria(100)	Proteobacteria(100)	Alphaproteobacteria(100)	Rhodospirillales(100)	Acetobacteraceae(100)	Gluconobacter(100)	Alpha2.2(100)	Alpha2.2_unclassified(100)
Otu00143	121	Bacteria(100)	Proteobacteria(100)	Betaproteobacteria(100)	Neisseriales(100)	Neisseriaceae(100)	BetaSnodgrassella(73)	BetaSnodgrassella_unclassified(73)	BetaSnodgrassella_unclassified(73)
Otu00144	118	Bacteria(100)	Proteobacteria(100)	Proteobacteria_unclassified(100)	Proteobacteria_unclassified(100)	Proteobacteria_unclassified(100)	Proteobacteria_unclassified(100)	Proteobacteria_unclassified(100)	Proteobacteria_unclassified(100)
Otu00145	117	Bacteria(100)	Proteobacteria(100)	Alphaproteobacteria(100)	Rhodospirillales(100)	Acetobacteraceae(100)	Acetobacteraceae_unclassified(100)	Acetobacteraceae_unclassified(100)	Acetobacteraceae_unclassified(100)
Otu00146	116	Bacteria(100)	Firmicutes(100)	Bacilli(100)	Lactobacillales(100)	Lactobacillaceae(100)	Lactobacillus(100)	Firm5(93)	Firm5_unclassified(93)
Otu00147	116	Bacteria(100)	Actinobacteria(100)	Actinobacteria(100)	Actinomycetales(100)	Microbacteriaceae(100)	Curtobacterium(100)	Curtobacterium_unclassified(100)	Curtobacterium_unclassified(100)
Otu00148	115	Bacteria(100)	Proteobacteria(100)	Gammaproteobacteria(100)	Gammaproteobacteria_order_incertae_sedis(100)	Gammaproteobacteria_family_incertae_sedis(100)	Gamma-1Gilliamella(100)	Gamma-1Gilliamella_unclassified(100)	Gamma-1Gilliamella_unclassified(100)
Otu00149	114	Bacteria(100)	Actinobacteria(100)	Actinobacteria(100)	Actinomycetales(100)	Dermabacteraceae(100)	Dermabacteraceae_unclassified(100)	Dermabacteraceae_unclassified(100)	Dermabacteraceae_unclassified(100)
Otu00150	114	Bacteria(100)	Proteobacteria(100)	Gammaproteobacteria(100)	Gammaproteobacteria_order_incertae_sedis(100)	Gammaproteobacteria_family_incertae_sedis(100)	Gamma2(100)	Gamma2_unclassified(100)	Gamma2_unclassified(100)
Otu00151	111	Bacteria(100)	Proteobacteria(100)	Alphaproteobacteria(100)	Rhodospirillales(100)	Acetobacteraceae(100)	Acetobacteraceae_unclassified(100)	Acetobacteraceae_unclassified(100)	Acetobacteraceae_unclassified(100)
Otu00152	111	Bacteria(100)	Proteobacteria(100)	Gammaproteobacteria(100)	Gammaproteobacteria_order_incertae_sedis(100)	Gammaproteobacteria_family_incertae_sedis(100)	Gammaproteobacteria_family_incertae_sedis_unclassified(64)	Gammaproteobacteria_family_incertae_sedis_unclassified(64)	Gammaproteobacteria_family_incertae_sedis_unclassified(64)
Otu00153	111	Bacteria(100)	Bacteria_unclassified(100)	Bacteria_unclassified(100)	Bacteria_unclassified(100)	Bacteria_unclassified(100)	Bacteria_unclassified(100)	Bacteria_unclassified(100)	Bacteria_unclassified(100)
Otu00154	111	Bacteria(100)	Firmicutes(100)	Bacilli(100)	Lactobacillales(100)	Lactobacillaceae(100)	Lactobacillus(100)	Firm5(100)	Firm5_unclassified(100)
Otu00155	110	Bacteria(100)	Proteobacteria(100)	Gammaproteobacteria(100)	Gammaproteobacteria_order_incertae_sedis(100)	Gammaproteobacteria_family_incertae_sedis(100)	Gamma2(100)	Gamma2_unclassified(100)	Gamma2_unclassified(100)
Otu00156	108	Bacteria(100)	Proteobacteria(100)	Alphaproteobacteria(100)	Rhodospirillales(100)	Acetobacteraceae(100)	Gluconobacter(100)	Alpha2.2(100)	Alpha2.2_unclassified(100)
Otu00157	108	Bacteria(100)	Actinobacteria(100)	Actinobacteria(100)	Bifidobacteriales(100)	Bifidobacteriaceae(100)	Bifidobacteriaceae_unclassified(57)	Bifidobacteriaceae_unclassified(57)	Bifidobacteriaceae_unclassified(57)
Otu00158	107	Bacteria(100)	Proteobacteria(100)	Gammaproteobacteria(100)	Gammaproteobacteria_order_incertae_sedis(100)	Gammaproteobacteria_family_incertae_sedis(100)	Gammaproteobacteria_family_incertae_sedis_unclassified(100)	Gammaproteobacteria_family_incertae_sedis_unclassified(100)	Gammaproteobacteria_family_incertae_sedis_unclassified(100)
Otu00159	103	Bacteria(100)	Firmicutes(100)	Bacilli(100)	Lactobacillales(100)	Lactobacillaceae(100)	Lactobacillus(100)	Firm4(91)	Firm4_unclassified(91)
Otu00160	102	Bacteria(100)	Proteobacteria(100)	Betaproteobacteria(100)	Neisseriales(100)	Neisseriaceae(100)	Neisseriaceae_unclassified(100)	Neisseriaceae_unclassified(100)	Neisseriaceae_unclassified(100)
Otu00161	102	Bacteria(100)	Proteobacteria(100)	Betaproteobacteria(100)	Neisseriales(100)	Neisseriaceae(100)	BetaSnodgrassella(71)	BetaSnodgrassella_unclassified(71)	BetaSnodgrassella_unclassified(71)
Otu00162	101	Bacteria(100)	Firmicutes(100)	Bacilli(100)	Lactobacillales(100)	Lactobacillaceae(100)	Lactobacillus(100)	Firm5(100)	Firm5_unclassified(100)
Otu00163	101	Bacteria(100)	Proteobacteria(100)	Betaproteobacteria(100)	Neisseriales(100)	Neisseriaceae(100)	BetaSnodgrassella(74)	BetaSnodgrassella_unclassified(74)	BetaSnodgrassella_unclassified(74)
Otu00164	100	Bacteria(100)	Firmicutes(100)	Bacilli(100)	Lactobacillales(100)	Lactobacillaceae(100)	Lactobacillus(100)	Firm5(59)	Firm5_unclassified(59)
Otu00165	100	Bacteria(100)	Actinobacteria(100)	Actinobacteria(100)	Bifidobacteriales(100)	Bifidobacteriaceae(100)	Bifidobacteriaceae_unclassified(70)	Bifidobacteriaceae_unclassified(70)	Bifidobacteriaceae_unclassified(70)
Otu00166	98	Bacteria(100)	Firmicutes(100)	Bacilli(100)	Lactobacillales(100)	Lactobacillaceae(100)	Lactobacillus(100)	Firm5(100)	Firm5_unclassified(100)
Otu00167	98	Bacteria(100)	Proteobacteria(100)	Alphaproteobacteria(100)	Rhodospirillales(100)	Acetobacteraceae(100)	Saccharibacter(100)	Alpha2.2(100)	Alpha2.2_unclassified(100)
Otu00168	98	Bacteria(100)	Firmicutes(100)	Bacilli(100)	Lactobacillales(100)	Lactobacillaceae(100)	Lactobacillus(100)	Firm5(100)	Firm5_unclassified(100)
Otu00169	97	Bacteria(100)	Proteobacteria(100)	Alphaproteobacteria(100)	Rhodospirillales(100)	Acetobacteraceae(100)	Gluconobacter(95)	Alpha2.2(95)	Alpha2.2_unclassified(95)
Otu00170	97	Bacteria(100)	Proteobacteria(100)	Gammaproteobacteria(100)	Gammaproteobacteria_order_incertae_sedis(100)	Gammaproteobacteria_family_incertae_sedis(100)	Gamma-1Gilliamella(100)	Gamma-1Gilliamella_unclassified(100)	Gamma-1Gilliamella_unclassified(100)
Otu00171	97	Bacteria(100)	Firmicutes(100)	Bacilli(100)	Lactobacillales(100)	Lactobacillaceae(100)	Lactobacillus(98)	Lactobacillus_unclassified(98)	Lactobacillus_unclassified(98)
Otu00172	96	Bacteria(100)	Proteobacteria(100)	Gammaproteobacteria(100)	Gammaproteobacteria_order_incertae_sedis(100)	Gammaproteobacteria_family_incertae_sedis(100)	Gamma2(100)	Gamma2_unclassified(100)	Gamma2_unclassified(100)
Otu00173	94	Bacteria(100)	Bacteria_unclassified(100)	Bacteria_unclassified(100)	Bacteria_unclassified(100)	Bacteria_unclassified(100)	Bacteria_unclassified(100)	Bacteria_unclassified(100)	Bacteria_unclassified(100)
Otu00174	93	Bacteria(100)	Firmicutes(100)	Bacilli(100)	Lactobacillales(100)	Lactobacillaceae(97)	Lactobacillus(84)	Lactobacillus_unclassified(84)	Lactobacillus_unclassified(84)
Otu00175	93	Bacteria(100)	Bacteria_unclassified(100)	Bacteria_unclassified(100)	Bacteria_unclassified(100)	Bacteria_unclassified(100)	Bacteria_unclassified(100)	Bacteria_unclassified(100)	Bacteria_unclassified(100)
Otu00176	93	Bacteria(100)	Proteobacteria(100)	Gammaproteobacteria(100)	Xanthomonadales(100)	Xanthomonadaceae(100)	Rhodanobacter(100)	Rhodanobacter_unclassified(100)	Rhodanobacter_unclassified(100)
Otu00177	93	Bacteria(100)	Proteobacteria(100)	Gammaproteobacteria(100)	Gammaproteobacteria_order_incertae_sedis(100)	Gammaproteobacteria_family_incertae_sedis(100)	Gamma2(100)	Gamma2_unclassified(100)	Gamma2_unclassified(100)
Otu00178	91	Bacteria(100)	Firmicutes(100)	Bacilli(100)	Lactobacillales(100)	Lactobacillaceae(100)	Lactobacillus(99)	Lactobacillus_unclassified(99)	Lactobacillus_unclassified(99)
Otu00179	91	Bacteria(100)	Proteobacteria(100)	Alphaproteobacteria(100)	Rhodospirillales(100)	Acetobacteraceae(100)	Acetobacteraceae_unclassified(97)	Acetobacteraceae_unclassified(97)	Acetobacteraceae_unclassified(97)
Otu00180	90	Bacteria(100)	Firmicutes(100)	Bacilli(100)	Lactobacillales(100)	Lactobacillaceae(100)	Lactobacillus(100)	Firm5(100)	Firm5_unclassified(100)
Otu00181	89	Bacteria(100)	Actinobacteria(100)	Actinobacteria(100)	Bifidobacteriales(100)	Bifidobacteriaceae(100)	BeeBifido(100)	BeeBifido_unclassified(100)	BeeBifido_unclassified(100)
Otu00182	87	Bacteria(100)	Proteobacteria(100)	Betaproteobacteria(100)	Neisseriales(100)	Neisseriaceae(100)	Neisseriaceae_unclassified(100)	Neisseriaceae_unclassified(100)	Neisseriaceae_unclassified(100)
Otu00183	87	Bacteria(100)	Proteobacteria(100)	Gammaproteobacteria(100)	Gammaproteobacteria_order_incertae_sedis(100)	Gammaproteobacteria_family_incertae_sedis(100)	Gammaproteobacteria_family_incertae_sedis_unclassified(67)	Gammaproteobacteria_family_incertae_sedis_unclassified(67)	Gammaproteobacteria_family_incertae_sedis_unclassified(67)
Otu00184	86	Bacteria(100)	Proteobacteria(100)	Gammaproteobacteria(100)	Gammaproteobacteria_order_incertae_sedis(100)	Gammaproteobacteria_family_incertae_sedis(100)	unclassified(100)	unclassified(100)	unclassified(100)
Otu00185	82	Bacteria(100)	Firmicutes(100)	Bacilli(100)	Lactobacillales(100)	Lactobacillaceae(100)	Lactobacillus(100)	Firm4(100)	Firm4_unclassified(100)
Otu00186	82	Bacteria(100)	Proteobacteria(100)	Alphaproteobacteria(100)	Rhodospirillales(100)	Acetobacteraceae(100)	Gluconobacter(100)	Alpha2.2(100)	Alpha2.2_unclassified(100)
Otu00187	81	Bacteria(100)	Proteobacteria(100)	Alphaproteobacteria(100)	Rhodospirillales(100)	Acetobacteraceae(100)	Acetobacteraceae_unclassified(100)	Acetobacteraceae_unclassified(100)	Acetobacteraceae_unclassified(100)
Otu00188	81	Bacteria(100)	Proteobacteria(100)	Gammaproteobacteria(100)	Gammaproteobacteria_order_incertae_sedis(100)	Gammaproteobacteria_family_incertae_sedis(100)	Gamma2(100)	Gamma2_unclassified(100)	Gamma2_unclassified(100)
Otu00189	80	Bacteria(100)	Proteobacteria(100)	Gammaproteobacteria(100)	Enterobacteriales(100)	Enterobacteriaceae(100)	Escherichia_Shigella(100)	Escherichia_Shigella_unclassified(100)	Escherichia_Shigella_unclassified(100)
Otu00190	80	Bacteria(100)	Proteobacteria(100)	Gammaproteobacteria(100)	Gammaproteobacteria_order_incertae_sedis(100)	Gammaproteobacteria_family_incertae_sedis(100)	Gammaproteobacteria_family_incertae_sedis_unclassified(90)	Gammaproteobacteria_family_incertae_sedis_unclassified(90)	Gammaproteobacteria_family_incertae_sedis_unclassified(90)
Otu00191	80	Bacteria(100)	Firmicutes(100)	Bacilli(100)	Lactobacillales(100)	Lactobacillaceae(100)	Lactobacillus(100)	Firm5(100)	Firm5_unclassified(100)
Otu00192	79	Bacteria(100)	Firmicutes(100)	Bacilli(100)	Lactobacillales(100)	Lactobacillaceae(100)	Lactobacillus(100)	Firm4(88)	Firm4_unclassified(88)
Otu00193	78	Bacteria(100)	Proteobacteria(100)	Gammaproteobacteria(100)	Gammaproteobacteria_order_incertae_sedis(100)	Gammaproteobacteria_family_incertae_sedis(100)	Gamma-1Gilliamella(99)	Gamma-1Gilliamella_unclassified(99)	Gamma-1Gilliamella_unclassified(99)
Otu00194	78	Bacteria(100)	Proteobacteria(100)	Gammaproteobacteria(100)	Gammaproteobacteria_order_incertae_sedis(100)	Gammaproteobacteria_family_incertae_sedis(100)	Gamma2(92)	Gamma2_unclassified(92)	Gamma2_unclassified(92)
Otu00195	78	Bacteria(100)	Bacteria_unclassified(100)	Bacteria_unclassified(100)	Bacteria_unclassified(100)	Bacteria_unclassified(100)	Bacteria_unclassified(100)	Bacteria_unclassified(100)	Bacteria_unclassified(100)
Otu00196	78	Bacteria(100)	Firmicutes(100)	Bacilli(100)	Lactobacillales(100)	Lactobacillaceae(100)	Lactobacillus(100)	Firm5(99)	Firm5_unclassified(99)
Otu00197	77	Bacteria(100)	Firmicutes(100)	Bacilli(100)	Lactobacillales(100)	Lactobacillaceae(100)	Lactobacillus(100)	Firm5(88)	Firm5_unclassified(88)
Otu00198	76	Bacteria(100)	Proteobacteria(100)	Alphaproteobacteria(100)	Rhodospirillales(100)	Acetobacteraceae(100)	Alpha2.1(100)	Alpha2.1_unclassified(100)	Alpha2.1_unclassified(100)
Otu00199	76	Bacteria(100)	Firmicutes(100)	Bacilli(100)	Lactobacillales(100)	Leuconostocaceae(100)	Weissella(100)	Weissella_unclassified(100)	Weissella_unclassified(100)
Otu00200	76	Bacteria(100)	Proteobacteria(100)	Gammaproteobacteria(100)	Gammaproteobacteria_order_incertae_sedis(100)	Gammaproteobacteria_family_incertae_sedis(100)	Gamma2(100)	Gamma2_unclassified(100)	Gamma2_unclassified(100)
Otu00201	76	Bacteria(100)	Proteobacteria(79)	Betaproteobacteria(79)	Neisseriales(79)	Neisseriaceae(79)	Neisseriaceae_unclassified(79)	Neisseriaceae_unclassified(79)	Neisseriaceae_unclassified(79)
Otu00202	75	Bacteria(100)	Proteobacteria(100)	Betaproteobacteria(100)	Neisseriales(100)	Neisseriaceae(100)	Neisseriaceae_unclassified(100)	Neisseriaceae_unclassified(100)	Neisseriaceae_unclassified(100)
Otu00203	75	Bacteria(100)	Firmicutes(100)	Bacilli(100)	Lactobacillales(100)	Lactobacillaceae(100)	Lactobacillus(100)	Firm5(100)	Firm5_unclassified(100)
Otu00204	74	Bacteria(100)	Firmicutes(100)	Bacilli(100)	Lactobacillales(100)	Lactobacillaceae(100)	Lactobacillus(100)	Firm5(100)	Firm5_unclassified(100)
Otu00205	74	Bacteria(100)	Actinobacteria(100)	Actinobacteria(100)	Bifidobacteriales(100)	Bifidobacteriaceae(100)	Bifidobacteriaceae_unclassified(100)	Bifidobacteriaceae_unclassified(100)	Bifidobacteriaceae_unclassified(100)
Otu00206	74	Bacteria(100)	Firmicutes(100)	Bacilli(100)	Lactobacillales(100)	Lactobacillaceae(100)	Lactobacillus(100)	Lactobacillus_unclassified(67)	Lactobacillus_unclassified(67)
Otu00207	73	Bacteria(100)	Firmicutes(100)	Bacilli(100)	Lactobacillales(100)	Streptococcaceae(100)	Streptococcus(100)	Streptococcus_unclassified(96)	Streptococcus_unclassified(96)
Otu00208	72	Bacteria(100)	Firmicutes(100)	Bacilli(100)	Lactobacillales(100)	Lactobacillaceae(100)	Lactobacillus(100)	Lactobacillus_unclassified(89)	Lactobacillus_unclassified(89)
Otu00209	72	Bacteria(100)	Proteobacteria(100)	Gammaproteobacteria(100)	Gammaproteobacteria_order_incertae_sedis(100)	Gammaproteobacteria_family_incertae_sedis(100)	Gamma2(100)	Gamma2_unclassified(100)	Gamma2_unclassified(100)
Otu00210	72	Bacteria(100)	Proteobacteria(100)	Betaproteobacteria(100)	Neisseriales(100)	Neisseriaceae(100)	BetaSnodgrassella(100)	BetaSnodgrassella_unclassified(100)	BetaSnodgrassella_unclassified(100)
Otu00211	72	Bacteria(100)	Firmicutes(100)	Bacilli(100)	Lactobacillales(100)	Lactobacillaceae(100)	Lactobacillus(100)	Firm5(73)	Firm5_unclassified(73)
Otu00212	72	Bacteria(100)	Firmicutes(100)	Bacilli(100)	Lactobacillales(100)	Lactobacillaceae(100)	Lactobacillus(100)	Firm5(100)	Firm5_unclassified(100)
Otu00213	71	Bacteria(100)	Proteobacteria(100)	Betaproteobacteria(100)	Neisseriales(100)	Neisseriaceae(100)	BetaSnodgrassella(78)	BetaSnodgrassella_unclassified(78)	BetaSnodgrassella_unclassified(78)
Otu00214	69	Bacteria(100)	Firmicutes(100)	Bacilli(100)	Lactobacillales(100)	Lactobacillaceae(100)	Lactobacillus(100)	Firm5(100)	Firm5_unclassified(100)
Otu00215	68	Bacteria(100)	Proteobacteria(100)	Gammaproteobacteria(100)	Gammaproteobacteria_order_incertae_sedis(100)	Gammaproteobacteria_family_incertae_sedis(100)	Gamma-1Gilliamella(95)	Gamma-1Gilliamella_unclassified(95)	Gamma-1Gilliamella_unclassified(95)
Otu00216	67	Bacteria(100)	Proteobacteria(100)	Gammaproteobacteria(100)	Gammaproteobacteria_order_incertae_sedis(100)	Gammaproteobacteria_family_incertae_sedis(100)	Gamma-1Gilliamella(100)	Gamma-1Gilliamella_unclassified(100)	Gamma-1Gilliamella_unclassified(100)
Otu00217	66	Bacteria(100)	Firmicutes(100)	Bacilli(100)	Lactobacillales(100)	Lactobacillaceae(100)	Lactobacillus(100)	Lactobacillus_unclassified(99)	Lactobacillus_unclassified(99)
Otu00218	66	Bacteria(100)	Proteobacteria(100)	Gammaproteobacteria(100)	Gammaproteobacteria_order_incertae_sedis(100)	Gammaproteobacteria_family_incertae_sedis(100)	Gamma2(100)	Gamma2_unclassified(100)	Gamma2_unclassified(100)
Otu00219	65	Bacteria(100)	Proteobacteria(100)	Gammaproteobacteria(100)	Gammaproteobacteria_order_incertae_sedis(100)	Gammaproteobacteria_family_incertae_sedis(100)	Gammaproteobacteria_family_incertae_sedis_unclassified(100)	Gammaproteobacteria_family_incertae_sedis_unclassified(100)	Gammaproteobacteria_family_incertae_sedis_unclassified(100)
Otu00220	65	Bacteria(100)	Proteobacteria(100)	Gammaproteobacteria(100)	Gammaproteobacteria_order_incertae_sedis(100)	Gammaproteobacteria_family_incertae_sedis(100)	Gammaproteobacteria_family_incertae_sedis_unclassified(87)	Gammaproteobacteria_family_incertae_sedis_unclassified(87)	Gammaproteobacteria_family_incertae_sedis_unclassified(87)
Otu00221	64	Bacteria(100)	Firmicutes(100)	Bacilli(100)	Lactobacillales(100)	Lactobacillaceae(100)	Lactobacillus(100)	Lactobacillus_unclassified(100)	Lactobacillus_unclassified(100)
Otu00222	63	Bacteria(100)	Proteobacteria(100)	Alphaproteobacteria(100)	Rhodospirillales(100)	Acetobacteraceae(100)	Gluconobacter(96)	Alpha2.2(96)	Alpha2.2_unclassified(96)
Otu00223	63	Bacteria(100)	Proteobacteria(100)	Gammaproteobacteria(100)	Gammaproteobacteria_order_incertae_sedis(100)	Gammaproteobacteria_family_incertae_sedis(100)	Gamma2(100)	Gamma2_unclassified(100)	Gamma2_unclassified(100)
Otu00224	62	Bacteria(100)	Firmicutes(100)	Bacilli(100)	Lactobacillales(100)	Lactobacillaceae(97)	Lactobacillus(91)	Lactobacillus_unclassified(91)	Lactobacillus_unclassified(91)
Otu00225	62	Bacteria(100)	Proteobacteria(100)	Gammaproteobacteria(100)	Gammaproteobacteria_order_incertae_sedis(100)	Gammaproteobacteria_family_incertae_sedis(100)	Gamma-1Gilliamella(94)	Gamma-1Gilliamella_unclassified(94)	Gamma-1Gilliamella_unclassified(94)
Otu00226	60	Bacteria(100)	Bacteria_unclassified(100)	Bacteria_unclassified(100)	Bacteria_unclassified(100)	Bacteria_unclassified(100)	Bacteria_unclassified(100)	Bacteria_unclassified(100)	Bacteria_unclassified(100)
Otu00227	60	Bacteria(100)	Firmicutes(100)	Bacilli(100)	Lactobacillales(100)	Lactobacillaceae(100)	Lactobacillus(100)	Lactobacillus_unclassified(100)	Lactobacillus_unclassified(100)
Otu00228	59	Bacteria(100)	Firmicutes(100)	Bacilli(100)	Lactobacillales(100)	Lactobacillaceae(100)	Lactobacillus(100)	Lactobacillus_unclassified(70)	Lactobacillus_unclassified(70)
Otu00229	59	Bacteria(100)	Firmicutes(100)	Bacilli(100)	Lactobacillales(100)	Lactobacillaceae(100)	Lactobacillus(100)	Firm5(100)	Firm5_unclassified(100)
Otu00230	59	Bacteria(100)	Firmicutes(100)	Bacilli(100)	Lactobacillales(100)	Lactobacillaceae(100)	Lactobacillaceae_unclassified(100)	Lactobacillaceae_unclassified(100)	Lactobacillaceae_unclassified(100)
Otu00231	58	Bacteria(100)	Proteobacteria(100)	Betaproteobacteria(100)	Neisseriales(100)	Neisseriaceae(100)	Neisseriaceae_unclassified(100)	Neisseriaceae_unclassified(100)	Neisseriaceae_unclassified(100)
Otu00232	58	Bacteria(100)	Firmicutes(100)	Bacilli(100)	Lactobacillales(100)	Lactobacillaceae(100)	Lactobacillus(100)	Lactobacillus_unclassified(100)	Lactobacillus_unclassified(100)
Otu00233	58	Bacteria(100)	Firmicutes(100)	Bacilli(100)	Lactobacillales(100)	Lactobacillaceae(100)	Lactobacillus(100)	Firm5(100)	Firm5_unclassified(100)
Otu00234	58	Bacteria(100)	Proteobacteria(100)	Betaproteobacteria(100)	Neisseriales(100)	Neisseriaceae(100)	BetaSnodgrassella(75)	BetaSnodgrassella_unclassified(75)	BetaSnodgrassella_unclassified(75)
Otu00235	57	Bacteria(100)	Actinobacteria(100)	Actinobacteria(100)	Bifidobacteriales(100)	Bifidobacteriaceae(100)	Bifidobacterium(83)	BeeBifido(83)	BeeBifido_unclassified(83)
Otu00236	57	Bacteria(100)	Firmicutes(100)	Bacilli(100)	Lactobacillales(100)	Lactobacillaceae(100)	Lactobacillus(100)	Firm4(85)	Firm4_unclassified(85)
Otu00237	57	Bacteria(100)	Firmicutes(100)	Bacilli(100)	Lactobacillales(100)	Lactobacillaceae(100)	Lactobacillus(100)	Firm5(79)	Firm5_unclassified(79)
Otu00238	56	Bacteria(100)	Proteobacteria(100)	Gammaproteobacteria(100)	Gammaproteobacteria_order_incertae_sedis(100)	Gammaproteobacteria_family_incertae_sedis(100)	Gammaproteobacteria_family_incertae_sedis_unclassified(100)	Gammaproteobacteria_family_incertae_sedis_unclassified(100)	Gammaproteobacteria_family_incertae_sedis_unclassified(100)
Otu00239	56	Bacteria(100)	Firmicutes(100)	Bacilli(100)	Lactobacillales(100)	Lactobacillaceae(100)	Lactobacillaceae_unclassified(100)	Lactobacillaceae_unclassified(100)	Lactobacillaceae_unclassified(100)
Otu00240	56	Bacteria(100)	Firmicutes(100)	Bacilli(100)	Lactobacillales(100)	Enterococcaceae(100)	Melissococcus(100)	Melissococcus_plutonius(100)	Melissococcus_plutonius_unclassified(100)
Otu00241	56	Bacteria(100)	Proteobacteria(100)	Gammaproteobacteria(100)	Gammaproteobacteria_order_incertae_sedis(100)	Gammaproteobacteria_family_incertae_sedis(100)	Gamma2(100)	Gamma2_unclassified(100)	Gamma2_unclassified(100)
Otu00242	55	Bacteria(100)	Proteobacteria(100)	Betaproteobacteria(100)	Neisseriales(100)	Neisseriaceae(100)	BetaSnodgrassella(100)	BetaSnodgrassella_unclassified(100)	BetaSnodgrassella_unclassified(100)
Otu00243	55	Bacteria(100)	Firmicutes(100)	Bacilli(100)	Lactobacillales(100)	Lactobacillaceae(100)	Lactobacillus(100)	Lactobacillus_unclassified(97)	Lactobacillus_unclassified(97)
Otu00244	55	Bacteria(100)	Actinobacteria(100)	Actinobacteria(100)	Bifidobacteriales(100)	Bifidobacteriaceae(100)	Bifidobacteriaceae_unclassified(100)	Bifidobacteriaceae_unclassified(100)	Bifidobacteriaceae_unclassified(100)
Otu00245	55	Bacteria(100)	Proteobacteria(100)	Gammaproteobacteria(100)	Gammaproteobacteria_order_incertae_sedis(100)	Gammaproteobacteria_family_incertae_sedis(100)	Gamma2(59)	Gamma2_unclassified(59)	Gamma2_unclassified(59)
Otu00246	54	Bacteria(100)	Firmicutes(100)	Bacilli(100)	Lactobacillales(100)	Lactobacillaceae(100)	Lactobacillus(100)	Lactobacillus_unclassified(100)	Lactobacillus_unclassified(100)
Otu00247	54	Bacteria(100)	Firmicutes(100)	Bacilli(100)	Lactobacillales(100)	Lactobacillaceae(99)	Lactobacillus(99)	Lactobacillus_unclassified(99)	Lactobacillus_unclassified(99)
Otu00248	54	Bacteria(100)	Proteobacteria(99)	Alphaproteobacteria(99)	Rhodospirillales(99)	Acetobacteraceae(99)	Acetobacteraceae_unclassified(99)	Acetobacteraceae_unclassified(99)	Acetobacteraceae_unclassified(99)
Otu00249	53	Bacteria(100)	Proteobacteria(100)	Gammaproteobacteria(100)	Gammaproteobacteria_order_incertae_sedis(100)	Gammaproteobacteria_family_incertae_sedis(100)	Gamma2(100)	Gamma2_unclassified(100)	Gamma2_unclassified(100)
Otu00250	52	Bacteria(100)	Proteobacteria(100)	Betaproteobacteria(100)	Neisseriales(100)	Neisseriaceae(100)	Neisseriaceae_unclassified(100)	Neisseriaceae_unclassified(100)	Neisseriaceae_unclassified(100)
Otu00251	52	Bacteria(100)	Proteobacteria(100)	Alphaproteobacteria(100)	Rhodospirillales(100)	Acetobacteraceae(100)	Gluconobacter(100)	Alpha2.2(100)	Alpha2.2_unclassified(100)
Otu00252	52	Bacteria(100)	Proteobacteria(100)	Gammaproteobacteria(100)	Gammaproteobacteria_order_incertae_sedis(100)	Gammaproteobacteria_family_incertae_sedis(100)	Gamma-1Gilliamella(100)	Gamma-1Gilliamella_unclassified(100)	Gamma-1Gilliamella_unclassified(100)
Otu00253	51	Bacteria(100)	Proteobacteria(100)	Betaproteobacteria(100)	Neisseriales(100)	Neisseriaceae(100)	BetaSnodgrassella(55)	BetaSnodgrassella_unclassified(55)	BetaSnodgrassella_unclassified(55)
Otu00254	51	Bacteria(100)	Proteobacteria(100)	Gammaproteobacteria(100)	Gammaproteobacteria_order_incertae_sedis(100)	Gammaproteobacteria_family_incertae_sedis(100)	Gamma-1Gilliamella(97)	Gamma-1Gilliamella_unclassified(97)	Gamma-1Gilliamella_unclassified(97)
Otu00255	51	Bacteria(100)	Proteobacteria(100)	Gammaproteobacteria(100)	Gammaproteobacteria_order_incertae_sedis(100)	Gammaproteobacteria_family_incertae_sedis(100)	Gammaproteobacteria_family_incertae_sedis_unclassified(100)	Gammaproteobacteria_family_incertae_sedis_unclassified(100)	Gammaproteobacteria_family_incertae_sedis_unclassified(100)
Otu00256	50	Bacteria(100)	Firmicutes(100)	Bacilli(100)	Lactobacillales(100)	Lactobacillaceae(100)	Lactobacillus(100)	Firm5(58)	Firm5_unclassified(58)
Otu00257	50	Bacteria(100)	Proteobacteria(100)	Alphaproteobacteria(100)	Rhodospirillales(100)	Acetobacteraceae(100)	Saccharibacter(96)	Alpha2.2(96)	Alpha2.2_unclassified(96)
Otu00258	50	Bacteria(100)	Proteobacteria(100)	Gammaproteobacteria(100)	Gammaproteobacteria_order_incertae_sedis(100)	Gammaproteobacteria_family_incertae_sedis(100)	Gamma-1Gilliamella(100)	Gamma-1Gilliamella_unclassified(100)	Gamma-1Gilliamella_unclassified(100)
Otu00259	50	Bacteria(100)	Proteobacteria(100)	Gammaproteobacteria(100)	Gammaproteobacteria_order_incertae_sedis(100)	Gammaproteobacteria_family_incertae_sedis(100)	Gammaproteobacteria_family_incertae_sedis_unclassified(100)	Gammaproteobacteria_family_incertae_sedis_unclassified(100)	Gammaproteobacteria_family_incertae_sedis_unclassified(100)
Otu00260	49	Bacteria(100)	Firmicutes(100)	Bacilli(100)	Lactobacillales(100)	Lactobacillaceae(96)	Lactobacillus(96)	Firm5(58)	Firm5_unclassified(58)
Otu00261	49	Bacteria(100)	Proteobacteria(100)	Betaproteobacteria(100)	Neisseriales(100)	Neisseriaceae(100)	Neisseriaceae_unclassified(100)	Neisseriaceae_unclassified(100)	Neisseriaceae_unclassified(100)
Otu00262	49	Bacteria(100)	Firmicutes(100)	Bacilli(100)	Lactobacillales(100)	Lactobacillaceae(100)	Lactobacillus(100)	Lactobacillus_unclassified(100)	Lactobacillus_unclassified(100)
Otu00263	49	Bacteria(100)	Firmicutes(100)	Bacilli(100)	Lactobacillales(100)	Lactobacillaceae(100)	Lactobacillus(100)	Firm5(100)	Firm5_unclassified(100)
Otu00264	49	Bacteria(100)	Firmicutes(100)	Bacilli(100)	Lactobacillales(100)	Lactobacillaceae(100)	Lactobacillus(100)	Firm5(100)	Firm5_unclassified(100)
Otu00265	48	Bacteria(100)	Firmicutes(100)	Bacilli(100)	Lactobacillales(100)	Lactobacillaceae(100)	Lactobacillus(100)	Firm5(55)	Firm5_unclassified(55)
Otu00266	48	Bacteria(100)	Firmicutes(100)	Bacilli(100)	Lactobacillales(100)	Lactobacillaceae(100)	Lactobacillus(100)	Lactobacillus_unclassified(100)	Lactobacillus_unclassified(100)
Otu00267	48	Bacteria(100)	Proteobacteria(100)	Gammaproteobacteria(100)	Gammaproteobacteria_order_incertae_sedis(100)	Gammaproteobacteria_family_incertae_sedis(100)	Gamma2(100)	Gamma2_unclassified(100)	Gamma2_unclassified(100)
Otu00268	48	Bacteria(100)	Proteobacteria(100)	Betaproteobacteria(100)	Neisseriales(100)	Neisseriaceae(100)	Neisseriaceae_unclassified(84)	Neisseriaceae_unclassified(84)	Neisseriaceae_unclassified(84)
Otu00269	48	Bacteria(100)	Proteobacteria(100)	Betaproteobacteria(100)	Neisseriales(100)	Neisseriaceae(100)	Neisseriaceae_unclassified(98)	Neisseriaceae_unclassified(98)	Neisseriaceae_unclassified(98)
Otu00270	48	Bacteria(100)	Firmicutes(100)	Bacilli(100)	Lactobacillales(100)	Lactobacillaceae(100)	Lactobacillus(100)	Firm5(100)	Firm5_unclassified(100)
Otu00271	47	Bacteria(100)	Proteobacteria(100)	Gammaproteobacteria(100)	Gammaproteobacteria_order_incertae_sedis(100)	Gammaproteobacteria_family_incertae_sedis(100)	Gamma-1Gilliamella(64)	Gamma-1Gilliamella_unclassified(64)	Gamma-1Gilliamella_unclassified(64)
Otu00272	47	Bacteria(100)	Proteobacteria(100)	Gammaproteobacteria(100)	Gammaproteobacteria_order_incertae_sedis(100)	Gammaproteobacteria_family_incertae_sedis(100)	Gammaproteobacteria_family_incertae_sedis_unclassified(100)	Gammaproteobacteria_family_incertae_sedis_unclassified(100)	Gammaproteobacteria_family_incertae_sedis_unclassified(100)
Otu00273	47	Bacteria(100)	Proteobacteria(100)	Proteobacteria_unclassified(92)	Proteobacteria_unclassified(92)	Proteobacteria_unclassified(92)	Proteobacteria_unclassified(92)	Proteobacteria_unclassified(92)	Proteobacteria_unclassified(92)
Otu00274	46	Bacteria(100)	Proteobacteria(100)	Gammaproteobacteria(100)	Gammaproteobacteria_order_incertae_sedis(100)	Gammaproteobacteria_family_incertae_sedis(100)	Gamma2(100)	Gamma2_unclassified(100)	Gamma2_unclassified(100)
Otu00275	46	Bacteria(100)	Proteobacteria(100)	Gammaproteobacteria(100)	Gammaproteobacteria_order_incertae_sedis(100)	Gammaproteobacteria_family_incertae_sedis(100)	Gamma-1Gilliamella(98)	Gamma-1Gilliamella_unclassified(98)	Gamma-1Gilliamella_unclassified(98)
Otu00276	46	Bacteria(100)	Firmicutes(100)	Bacilli(100)	Lactobacillales(100)	Lactobacillaceae(100)	Lactobacillus(100)	Lactobacillus_unclassified(83)	Lactobacillus_unclassified(83)
Otu00277	46	Bacteria(100)	Proteobacteria(100)	Betaproteobacteria(100)	Neisseriales(100)	Neisseriaceae(100)	Neisseriaceae_unclassified(98)	Neisseriaceae_unclassified(98)	Neisseriaceae_unclassified(98)
Otu00278	46	Bacteria(100)	Actinobacteria(100)	Actinobacteria(100)	Bifidobacteriales(100)	Bifidobacteriaceae(100)	Bifidobacteriaceae_unclassified(90)	Bifidobacteriaceae_unclassified(90)	Bifidobacteriaceae_unclassified(90)
Otu00279	45	Bacteria(100)	Proteobacteria(100)	Gammaproteobacteria(100)	Enterobacteriales(100)	Enterobacteriaceae(100)	Enterobacteriaceae_unclassified(100)	Enterobacteriaceae_unclassified(100)	Enterobacteriaceae_unclassified(100)
Otu00280	45	Bacteria(100)	Firmicutes(100)	Bacilli(100)	Lactobacillales(100)	Lactobacillaceae(100)	Lactobacillus(100)	Firm5(100)	Firm5_unclassified(100)
Otu00281	45	Bacteria(100)	Firmicutes(100)	Bacilli(100)	Lactobacillales(100)	Lactobacillaceae(100)	Lactobacillus(100)	Lactobacillus_unclassified(100)	Lactobacillus_unclassified(100)
Otu00282	45	Bacteria(100)	Proteobacteria(100)	Gammaproteobacteria(100)	Gammaproteobacteria_order_incertae_sedis(100)	Gammaproteobacteria_family_incertae_sedis(100)	Gammaproteobacteria_family_incertae_sedis_unclassified(100)	Gammaproteobacteria_family_incertae_sedis_unclassified(100)	Gammaproteobacteria_family_incertae_sedis_unclassified(100)
Otu00283	45	Bacteria(100)	Firmicutes(100)	Bacilli(100)	Lactobacillales(100)	Lactobacillaceae(100)	Lactobacillus(100)	Lactobacillus_unclassified(98)	Lactobacillus_unclassified(98)
Otu00284	45	Bacteria(100)	Proteobacteria(100)	Betaproteobacteria(100)	Neisseriales(100)	Neisseriaceae(100)	Neisseriaceae_unclassified(100)	Neisseriaceae_unclassified(100)	Neisseriaceae_unclassified(100)
Otu00285	44	Bacteria(100)	Proteobacteria(100)	Betaproteobacteria(100)	Neisseriales(100)	Neisseriaceae(100)	Neisseriaceae_unclassified(100)	Neisseriaceae_unclassified(100)	Neisseriaceae_unclassified(100)
Otu00286	44	Bacteria(100)	Proteobacteria(100)	Alphaproteobacteria(100)	Rhodospirillales(100)	Acetobacteraceae(100)	Saccharibacter(100)	Alpha2.2(100)	Alpha2.2_unclassified(100)
Otu00287	44	Bacteria(100)	Proteobacteria(53)	Betaproteobacteria(53)	Neisseriales(53)	Neisseriaceae(53)	Neisseriaceae_unclassified(53)	Neisseriaceae_unclassified(53)	Neisseriaceae_unclassified(53)
Otu00288	44	Bacteria(100)	Firmicutes(100)	Bacilli(100)	Lactobacillales(100)	Lactobacillaceae(100)	Lactobacillus(100)	Lactobacillus_unclassified(100)	Lactobacillus_unclassified(100)
Otu00289	44	Bacteria(100)	Firmicutes(100)	Bacilli(100)	Lactobacillales(100)	Lactobacillaceae(100)	Lactobacillus(100)	Firm5(96)	Firm5_unclassified(96)
Otu00290	44	Bacteria(100)	Proteobacteria(100)	Gammaproteobacteria(100)	Gammaproteobacteria_order_incertae_sedis(100)	Gammaproteobacteria_family_incertae_sedis(100)	Gamma-1Gilliamella(100)	Gamma-1Gilliamella_unclassified(100)	Gamma-1Gilliamella_unclassified(100)
Otu00291	44	Bacteria(100)	Firmicutes(85)	Bacilli(85)	Lactobacillales(85)	Lactobacillaceae(85)	Lactobacillus(85)	Lactobacillus_unclassified(85)	Lactobacillus_unclassified(85)
Otu00292	43	Bacteria(100)	Proteobacteria(100)	Proteobacteria_unclassified(100)	Proteobacteria_unclassified(100)	Proteobacteria_unclassified(100)	Proteobacteria_unclassified(100)	Proteobacteria_unclassified(100)	Proteobacteria_unclassified(100)
Otu00293	43	Bacteria(100)	Proteobacteria(100)	Betaproteobacteria(100)	Neisseriales(100)	Neisseriaceae(100)	BetaSnodgrassella(100)	BetaSnodgrassella_unclassified(100)	BetaSnodgrassella_unclassified(100)
Otu00294	43	Bacteria(100)	Proteobacteria(100)	Gammaproteobacteria(100)	Gammaproteobacteria_order_incertae_sedis(100)	Gammaproteobacteria_family_incertae_sedis(100)	Gammaproteobacteria_family_incertae_sedis_unclassified(100)	Gammaproteobacteria_family_incertae_sedis_unclassified(100)	Gammaproteobacteria_family_incertae_sedis_unclassified(100)
Otu00295	42	Bacteria(100)	Proteobacteria(91)	Gammaproteobacteria(91)	unclassified(100)	unclassified(100)	unclassified(100)	unclassified(100)	unclassified(100)
Otu00296	42	Bacteria(100)	Proteobacteria(100)	Betaproteobacteria(100)	Neisseriales(100)	Neisseriaceae(100)	BetaSnodgrassella(100)	BetaSnodgrassella_unclassified(100)	BetaSnodgrassella_unclassified(100)
Otu00297	42	Bacteria(100)	Firmicutes(100)	Bacilli(100)	Lactobacillales(100)	Lactobacillaceae(100)	Lactobacillus(100)	Firm5(98)	Firm5_unclassified(98)
Otu00298	42	Bacteria(100)	Firmicutes(100)	Bacilli(100)	Lactobacillales(100)	Lactobacillaceae(100)	Lactobacillus(100)	Lactobacillus_unclassified(100)	Lactobacillus_unclassified(100)
Otu00299	42	Bacteria(100)	Proteobacteria(100)	Gammaproteobacteria(100)	Enterobacteriales(100)	Enterobacteriaceae(100)	Enterobacteriaceae_unclassified(100)	Enterobacteriaceae_unclassified(100)	Enterobacteriaceae_unclassified(100)
Otu00300	41	Bacteria(100)	Proteobacteria(100)	Gammaproteobacteria(100)	Gammaproteobacteria_order_incertae_sedis(100)	Gammaproteobacteria_family_incertae_sedis(100)	Gamma-1Gilliamella(100)	Gamma-1Gilliamella_unclassified(100)	Gamma-1Gilliamella_unclassified(100)
Otu00301	41	Bacteria(100)	Firmicutes(100)	Bacilli(100)	Lactobacillales(100)	Lactobacillaceae(100)	Lactobacillus(100)	Firm5(100)	Firm5_unclassified(100)
Otu00302	41	Bacteria(100)	Firmicutes(100)	Bacilli(100)	Lactobacillales(100)	Lactobacillaceae(100)	Lactobacillus(100)	Firm5(100)	Firm5_unclassified(100)
Otu00303	40	Bacteria(100)	Firmicutes(100)	Bacilli(100)	Lactobacillales(100)	Lactobacillaceae(100)	Lactobacillaceae_unclassified(100)	Lactobacillaceae_unclassified(100)	Lactobacillaceae_unclassified(100)
Otu00304	40	Bacteria(100)	Proteobacteria(100)	Betaproteobacteria(100)	Neisseriales(100)	Neisseriaceae(100)	BetaSnodgrassella(100)	BetaSnodgrassella_unclassified(100)	BetaSnodgrassella_unclassified(100)
Otu00305	40	Bacteria(100)	Proteobacteria(100)	Betaproteobacteria(100)	Burkholderiales(100)	Comamonadaceae(100)	Delftia(100)	Delftia_unclassified(100)	Delftia_unclassified(100)
Otu00306	40	Bacteria(100)	Firmicutes(100)	Bacilli(100)	Lactobacillales(100)	Lactobacillaceae(100)	Lactobacillus(100)	Firm5(68)	Firm5_unclassified(68)
Otu00307	40	Bacteria(100)	Proteobacteria(100)	Gammaproteobacteria(95)	Gammaproteobacteria_order_incertae_sedis(95)	Gammaproteobacteria_family_incertae_sedis(95)	Gammaproteobacteria_family_incertae_sedis_unclassified(95)	Gammaproteobacteria_family_incertae_sedis_unclassified(95)	Gammaproteobacteria_family_incertae_sedis_unclassified(95)
Otu00308	40	Bacteria(100)	Firmicutes(100)	Bacilli(100)	Bacillales(100)	Planococcaceae(100)	Lysinibacillus(100)	Lysinibacillus_unclassified(100)	Lysinibacillus_unclassified(100)
Otu00309	40	Bacteria(100)	Proteobacteria(100)	Gammaproteobacteria(100)	Gammaproteobacteria_order_incertae_sedis(100)	Gammaproteobacteria_family_incertae_sedis(100)	Gammaproteobacteria_family_incertae_sedis_unclassified(100)	Gammaproteobacteria_family_incertae_sedis_unclassified(100)	Gammaproteobacteria_family_incertae_sedis_unclassified(100)
Otu00310	40	Bacteria(100)	Firmicutes(100)	Bacilli(100)	Lactobacillales(100)	Lactobacillaceae(100)	Lactobacillus(100)	Lactobacillus_unclassified(90)	Lactobacillus_unclassified(90)
Otu00311	40	Bacteria(100)	Firmicutes(100)	Bacilli(100)	Lactobacillales(100)	Lactobacillaceae(100)	Lactobacillus(100)	Lactobacillus_unclassified(100)	Lactobacillus_unclassified(100)
Otu00312	40	Bacteria(100)	Actinobacteria(100)	Actinobacteria(100)	Actinomycetales(100)	Dermabacteraceae(100)	Dermabacteraceae_unclassified(100)	Dermabacteraceae_unclassified(100)	Dermabacteraceae_unclassified(100)
Otu00313	39	Bacteria(100)	Firmicutes(100)	Bacilli(100)	Lactobacillales(100)	Lactobacillaceae(100)	Lactobacillus(100)	Firm5(100)	Firm5_unclassified(100)
Otu00314	39	Bacteria(100)	Proteobacteria(100)	Alphaproteobacteria(100)	Rhodospirillales(100)	Acetobacteraceae(100)	Saccharibacter(100)	Alpha2.2(100)	Alpha2.2_unclassified(100)
Otu00315	39	Bacteria(100)	Proteobacteria(100)	Betaproteobacteria(100)	Neisseriales(100)	Neisseriaceae(100)	BetaSnodgrassella(98)	BetaSnodgrassella_unclassified(98)	BetaSnodgrassella_unclassified(98)
Otu00316	39	Bacteria(100)	Actinobacteria(100)	Actinobacteria(100)	Bifidobacteriales(100)	Bifidobacteriaceae(100)	Bifidobacterium(100)	BeeBifido(100)	BeeBifido_unclassified(100)
Otu00317	38	Bacteria(100)	Firmicutes(100)	Bacilli(100)	Lactobacillales(100)	Lactobacillaceae(100)	Lactobacillus(100)	Firm5(90)	Firm5_unclassified(90)
Otu00318	38	Bacteria(100)	Firmicutes(100)	Bacilli(100)	Lactobacillales(100)	Lactobacillaceae(100)	Lactobacillus(100)	Lactobacillus_unclassified(72)	Lactobacillus_unclassified(72)
Otu00319	38	Bacteria(100)	Proteobacteria(100)	Gammaproteobacteria(100)	Gammaproteobacteria_order_incertae_sedis(100)	Gammaproteobacteria_family_incertae_sedis(100)	Gammaproteobacteria_family_incertae_sedis_unclassified(100)	Gammaproteobacteria_family_incertae_sedis_unclassified(100)	Gammaproteobacteria_family_incertae_sedis_unclassified(100)
Otu00320	38	Bacteria(100)	Firmicutes(100)	Bacilli(100)	Lactobacillales(100)	Lactobacillales_unclassified(100)	Lactobacillales_unclassified(100)	Lactobacillales_unclassified(100)	Lactobacillales_unclassified(100)
Otu00321	38	Bacteria(100)	Firmicutes(100)	Bacilli(100)	Lactobacillales(100)	Lactobacillaceae(100)	Lactobacillus(100)	Lactobacillus_unclassified(93)	Lactobacillus_unclassified(93)
Otu00322	38	Bacteria(100)	Firmicutes(100)	Bacilli(100)	Lactobacillales(100)	Lactobacillaceae(98)	Lactobacillus(98)	Lactobacillus_unclassified(90)	Lactobacillus_unclassified(90)
Otu00323	37	Bacteria(100)	Bacteria_unclassified(100)	Bacteria_unclassified(100)	Bacteria_unclassified(100)	Bacteria_unclassified(100)	Bacteria_unclassified(100)	Bacteria_unclassified(100)	Bacteria_unclassified(100)
Otu00324	37	Bacteria(100)	Actinobacteria(100)	Actinobacteria(100)	Bifidobacteriales(100)	Bifidobacteriaceae(100)	Bifidobacteriaceae_unclassified(55)	Bifidobacteriaceae_unclassified(55)	Bifidobacteriaceae_unclassified(55)
Otu00325	37	Bacteria(100)	Firmicutes(100)	Bacilli(100)	Lactobacillales(100)	Lactobacillaceae(100)	Lactobacillus(100)	Lactobacillus_unclassified(100)	Lactobacillus_unclassified(100)
Otu00326	37	Bacteria(100)	Bacteria_unclassified(95)	Bacteria_unclassified(95)	Bacteria_unclassified(95)	Bacteria_unclassified(95)	Bacteria_unclassified(95)	Bacteria_unclassified(95)	Bacteria_unclassified(95)
Otu00327	37	Bacteria(100)	Firmicutes(100)	Bacilli(100)	Lactobacillales(100)	Lactobacillaceae(100)	Lactobacillus(100)	Firm4(95)	Firm4_unclassified(95)
Otu00328	37	Bacteria(100)	Proteobacteria(100)	Gammaproteobacteria(100)	Gammaproteobacteria_order_incertae_sedis(100)	Gammaproteobacteria_family_incertae_sedis(100)	Gamma2(100)	Gamma2_unclassified(100)	Gamma2_unclassified(100)
Otu00329	36	Bacteria(100)	Firmicutes(100)	Bacilli(100)	Lactobacillales(100)	Lactobacillaceae(100)	Lactobacillus(100)	Lactobacillus_unclassified(100)	Lactobacillus_unclassified(100)
Otu00330	36	Bacteria(100)	Proteobacteria(100)	Gammaproteobacteria(100)	Gammaproteobacteria_order_incertae_sedis(100)	Gammaproteobacteria_family_incertae_sedis(100)	Gammaproteobacteria_family_incertae_sedis_unclassified(78)	Gammaproteobacteria_family_incertae_sedis_unclassified(78)	Gammaproteobacteria_family_incertae_sedis_unclassified(78)
Otu00331	36	Bacteria(100)	Proteobacteria(100)	Alphaproteobacteria(100)	Rhodospirillales(100)	Acetobacteraceae(100)	Saccharibacter(100)	Alpha2.2(100)	Alpha2.2_unclassified(100)
Otu00332	36	Bacteria(100)	Proteobacteria(100)	Alphaproteobacteria(100)	Rhodospirillales(100)	Acetobacteraceae(100)	Gluconobacter(100)	Alpha2.2(100)	Alpha2.2_unclassified(100)
Otu00333	36	Bacteria(100)	Firmicutes(100)	Bacilli(100)	Lactobacillales(100)	Lactobacillaceae(100)	Lactobacillus(100)	Lactobacillus_unclassified(100)	Lactobacillus_unclassified(100)
Otu00334	36	Bacteria(100)	Firmicutes(100)	Bacilli(100)	Lactobacillales(100)	Lactobacillaceae(100)	Lactobacillus(100)	Firm5(100)	Firm5_unclassified(100)
Otu00335	36	Bacteria(100)	Firmicutes(100)	Bacilli(100)	Lactobacillales(100)	Lactobacillaceae(100)	Lactobacillus(100)	Lactobacillus_unclassified(100)	Lactobacillus_unclassified(100)
Otu00336	35	Bacteria(100)	Firmicutes(100)	Bacilli(100)	Lactobacillales(100)	Lactobacillaceae(100)	Lactobacillus(100)	Firm5(55)	Firm5_unclassified(55)
Otu00337	35	Bacteria(100)	Firmicutes(100)	Bacilli(100)	Lactobacillales(100)	Lactobacillaceae(100)	Lactobacillus(100)	Lactobacillus_unclassified(100)	Lactobacillus_unclassified(100)
Otu00338	35	Bacteria(100)	Proteobacteria(100)	Gammaproteobacteria(100)	Gammaproteobacteria_order_incertae_sedis(100)	Gammaproteobacteria_family_incertae_sedis(100)	Gamma-1Gilliamella(100)	Gamma-1Gilliamella_unclassified(100)	Gamma-1Gilliamella_unclassified(100)
Otu00339	35	Bacteria(100)	Proteobacteria(100)	Gammaproteobacteria(100)	Gammaproteobacteria_order_incertae_sedis(100)	Gammaproteobacteria_family_incertae_sedis(100)	Gamma2(86)	Gamma2_unclassified(86)	Gamma2_unclassified(86)
Otu00340	34	Bacteria(100)	Proteobacteria(100)	Betaproteobacteria(100)	Neisseriales(100)	Neisseriaceae(100)	BetaSnodgrassella(92)	BetaSnodgrassella_unclassified(92)	BetaSnodgrassella_unclassified(92)
Otu00341	34	Bacteria(100)	Proteobacteria(100)	Betaproteobacteria(100)	Neisseriales(100)	Neisseriaceae(100)	BetaSnodgrassella(59)	BetaSnodgrassella_unclassified(59)	BetaSnodgrassella_unclassified(59)
Otu00342	34	Bacteria(100)	Proteobacteria(100)	Betaproteobacteria(100)	Neisseriales(100)	Neisseriaceae(100)	BetaSnodgrassella(86)	BetaSnodgrassella_unclassified(86)	BetaSnodgrassella_unclassified(86)
Otu00343	34	Bacteria(100)	Proteobacteria(100)	Betaproteobacteria(100)	Neisseriales(100)	Neisseriaceae(100)	BetaSnodgrassella(100)	BetaSnodgrassella_unclassified(100)	BetaSnodgrassella_unclassified(100)
Otu00344	34	Bacteria(100)	Proteobacteria(100)	Gammaproteobacteria(100)	Gammaproteobacteria_order_incertae_sedis(100)	Gammaproteobacteria_family_incertae_sedis(100)	Gammaproteobacteria_family_incertae_sedis_unclassified(95)	Gammaproteobacteria_family_incertae_sedis_unclassified(95)	Gammaproteobacteria_family_incertae_sedis_unclassified(95)
Otu00345	34	Bacteria(100)	Firmicutes(100)	Clostridia(100)	Clostridiales(100)	Lachnospiraceae(77)	Lachnospiraceae_unclassified(77)	Lachnospiraceae_unclassified(77)	Lachnospiraceae_unclassified(77)
Otu00346	34	Bacteria(100)	Firmicutes(100)	Bacilli(100)	Lactobacillales(100)	Lactobacillaceae(100)	Lactobacillus(100)	Lactobacillus_unclassified(100)	Lactobacillus_unclassified(100)
Otu00347	34	Bacteria(100)	Proteobacteria(100)	Betaproteobacteria(100)	Neisseriales(100)	Neisseriaceae(100)	BetaSnodgrassella(59)	BetaSnodgrassella_unclassified(59)	BetaSnodgrassella_unclassified(59)
Otu00348	33	Bacteria(100)	Firmicutes(100)	Bacilli(100)	Lactobacillales(100)	Lactobacillaceae(100)	Lactobacillus(100)	Firm5(70)	Firm5_unclassified(70)
Otu00349	33	Bacteria(100)	Firmicutes(100)	Bacilli(100)	Lactobacillales(100)	Lactobacillaceae(100)	Lactobacillus(100)	Firm5(100)	Firm5_unclassified(100)
Otu00350	33	Bacteria(100)	Actinobacteria(100)	Actinobacteria(100)	Bifidobacteriales(100)	Bifidobacteriaceae(100)	BeeBifido(100)	BeeBifido_unclassified(100)	BeeBifido_unclassified(100)
Otu00351	33	Bacteria(100)	Firmicutes(100)	Bacilli(100)	Lactobacillales(100)	Lactobacillaceae(100)	Lactobacillus(100)	Lactobacillus_unclassified(100)	Lactobacillus_unclassified(100)
Otu00352	33	Bacteria(100)	Bacteria_unclassified(100)	Bacteria_unclassified(100)	Bacteria_unclassified(100)	Bacteria_unclassified(100)	Bacteria_unclassified(100)	Bacteria_unclassified(100)	Bacteria_unclassified(100)
Otu00353	33	Bacteria(100)	Proteobacteria(97)	Betaproteobacteria(97)	Neisseriales(97)	Neisseriaceae(97)	Neisseriaceae_unclassified(97)	Neisseriaceae_unclassified(97)	Neisseriaceae_unclassified(97)
Otu00354	33	Bacteria(100)	Proteobacteria(100)	Gammaproteobacteria(100)	Gammaproteobacteria_order_incertae_sedis(100)	Gammaproteobacteria_family_incertae_sedis(100)	Gammaproteobacteria_family_incertae_sedis_unclassified(97)	Gammaproteobacteria_family_incertae_sedis_unclassified(97)	Gammaproteobacteria_family_incertae_sedis_unclassified(97)
Otu00355	33	Bacteria(100)	Proteobacteria(100)	Gammaproteobacteria(100)	Gammaproteobacteria_order_incertae_sedis(100)	Gammaproteobacteria_family_incertae_sedis(100)	Gamma2(94)	Gamma2_unclassified(94)	Gamma2_unclassified(94)
Otu00356	33	Bacteria(100)	Proteobacteria(100)	Gammaproteobacteria(100)	Gammaproteobacteria_order_incertae_sedis(100)	Gammaproteobacteria_family_incertae_sedis(100)	Gamma-1Gilliamella(97)	Gamma-1Gilliamella_unclassified(97)	Gamma-1Gilliamella_unclassified(97)
Otu00357	32	Bacteria(100)	Firmicutes(100)	Bacilli(100)	Lactobacillales(100)	Lactobacillaceae(100)	Lactobacillus(100)	Firm5(100)	Firm5_unclassified(100)
Otu00358	32	Bacteria(100)	Firmicutes(97)	Bacilli(97)	Bacilli_unclassified(88)	Bacilli_unclassified(88)	Bacilli_unclassified(88)	Bacilli_unclassified(88)	Bacilli_unclassified(88)
Otu00359	32	Bacteria(100)	Proteobacteria(100)	Gammaproteobacteria(100)	Gammaproteobacteria_order_incertae_sedis(100)	Gammaproteobacteria_family_incertae_sedis(100)	Gamma-1Gilliamella(100)	Gamma-1Gilliamella_unclassified(100)	Gamma-1Gilliamella_unclassified(100)
Otu00360	31	Bacteria(100)	Firmicutes(100)	Bacilli(100)	Lactobacillales(100)	Lactobacillaceae(100)	Lactobacillus(100)	Firm5(100)	Firm5_unclassified(100)
Otu00361	31	Bacteria(100)	Firmicutes(100)	Bacilli(100)	Lactobacillales(100)	Lactobacillaceae(100)	Lactobacillus(100)	Lactobacillus_unclassified(75)	Lactobacillus_unclassified(75)
Otu00362	31	Bacteria(100)	Bacteria_unclassified(100)	Bacteria_unclassified(100)	Bacteria_unclassified(100)	Bacteria_unclassified(100)	Bacteria_unclassified(100)	Bacteria_unclassified(100)	Bacteria_unclassified(100)
Otu00363	31	Bacteria(100)	Proteobacteria(100)	Gammaproteobacteria(100)	Gammaproteobacteria_order_incertae_sedis(100)	Gammaproteobacteria_family_incertae_sedis(100)	Gammaproteobacteria_family_incertae_sedis_unclassified(94)	Gammaproteobacteria_family_incertae_sedis_unclassified(94)	Gammaproteobacteria_family_incertae_sedis_unclassified(94)
Otu00364	31	Bacteria(100)	Proteobacteria(100)	Betaproteobacteria(100)	Neisseriales(100)	Neisseriaceae(100)	BetaSnodgrassella(100)	BetaSnodgrassella_unclassified(100)	BetaSnodgrassella_unclassified(100)
Otu00365	31	Bacteria(100)	Firmicutes(100)	Bacilli(100)	Lactobacillales(100)	Lactobacillaceae(100)	Lactobacillus(100)	Lactobacillus_unclassified(71)	Lactobacillus_unclassified(71)
Otu00366	31	Bacteria(100)	Proteobacteria(100)	Gammaproteobacteria(100)	Gammaproteobacteria_order_incertae_sedis(100)	Gammaproteobacteria_family_incertae_sedis(100)	Gamma2(100)	Gamma2_unclassified(100)	Gamma2_unclassified(100)
Otu00367	31	Bacteria(100)	Firmicutes(100)	Bacilli(100)	Lactobacillales(100)	Lactobacillaceae(100)	Lactobacillus(100)	Lactobacillus_unclassified(100)	Lactobacillus_unclassified(100)
Otu00368	31	Bacteria(100)	Bacteria_unclassified(100)	Bacteria_unclassified(100)	Bacteria_unclassified(100)	Bacteria_unclassified(100)	Bacteria_unclassified(100)	Bacteria_unclassified(100)	Bacteria_unclassified(100)
Otu00369	31	Bacteria(100)	Firmicutes(100)	Bacilli(100)	Lactobacillales(100)	Lactobacillaceae(100)	Lactobacillus(100)	Firm5(100)	Firm5_unclassified(100)
Otu00370	31	Bacteria(100)	Firmicutes(100)	Bacilli(100)	Lactobacillales(100)	Lactobacillaceae(100)	Lactobacillus(100)	Lactobacillus_unclassified(100)	Lactobacillus_unclassified(100)
Otu00371	31	Bacteria(100)	Firmicutes(100)	Bacilli(100)	Lactobacillales(100)	Lactobacillaceae(100)	Lactobacillus(100)	Lactobacillus_unclassified(71)	Lactobacillus_unclassified(71)
Otu00372	31	Bacteria(100)	Proteobacteria(100)	Betaproteobacteria(100)	Neisseriales(100)	Neisseriaceae(100)	BetaSnodgrassella(59)	BetaSnodgrassella_unclassified(59)	BetaSnodgrassella_unclassified(59)
Otu00373	30	Bacteria(100)	Firmicutes(100)	Bacilli(100)	Lactobacillales(100)	Lactobacillaceae(100)	Lactobacillus(100)	Firm5(100)	Firm5_unclassified(100)
Otu00374	30	Bacteria(100)	Firmicutes(100)	Bacilli(100)	Lactobacillales(100)	Lactobacillales_unclassified(100)	Lactobacillales_unclassified(100)	Lactobacillales_unclassified(100)	Lactobacillales_unclassified(100)
Otu00375	30	Bacteria(100)	Proteobacteria(100)	Betaproteobacteria(97)	Neisseriales(97)	Neisseriaceae(97)	Neisseriaceae_unclassified(97)	Neisseriaceae_unclassified(97)	Neisseriaceae_unclassified(97)
Otu00376	30	Bacteria(100)	Proteobacteria(100)	Alphaproteobacteria(100)	Rhodospirillales(100)	Acetobacteraceae(100)	Acetobacteraceae_unclassified(100)	Acetobacteraceae_unclassified(100)	Acetobacteraceae_unclassified(100)
Otu00377	30	Bacteria(100)	Bacteria_unclassified(100)	Bacteria_unclassified(100)	Bacteria_unclassified(100)	Bacteria_unclassified(100)	Bacteria_unclassified(100)	Bacteria_unclassified(100)	Bacteria_unclassified(100)
Otu00378	30	Bacteria(100)	Firmicutes(100)	Bacilli(100)	Lactobacillales(100)	Lactobacillaceae(100)	Lactobacillus(100)	Firm5(74)	Firm5_unclassified(74)
Otu00379	30	Bacteria(100)	Proteobacteria(100)	Betaproteobacteria(100)	Neisseriales(100)	Neisseriaceae(100)	Neisseriaceae_unclassified(100)	Neisseriaceae_unclassified(100)	Neisseriaceae_unclassified(100)
Otu00380	30	Bacteria(100)	Firmicutes(100)	Bacilli(100)	Lactobacillales(100)	Lactobacillaceae(100)	Lactobacillus(100)	Firm5(100)	Firm5_unclassified(100)
Otu00381	30	Bacteria(100)	Firmicutes(100)	Bacilli(100)	Lactobacillales(100)	Lactobacillaceae(100)	Lactobacillus(100)	Firm5(100)	Firm5_unclassified(100)
Otu00382	30	Bacteria(100)	Firmicutes(100)	Bacilli(100)	Lactobacillales(100)	Lactobacillaceae(100)	Lactobacillus(100)	Lactobacillus_unclassified(100)	Lactobacillus_unclassified(100)
Otu00383	30	Bacteria(100)	Proteobacteria(67)	Betaproteobacteria(67)	Neisseriales(67)	Neisseriaceae(67)	Neisseriaceae_unclassified(67)	Neisseriaceae_unclassified(67)	Neisseriaceae_unclassified(67)
Otu00384	30	Bacteria(100)	Proteobacteria(100)	Gammaproteobacteria(100)	Gammaproteobacteria_order_incertae_sedis(100)	Gammaproteobacteria_family_incertae_sedis(100)	Gamma2(100)	Gamma2_unclassified(100)	Gamma2_unclassified(100)
Otu00385	30	Bacteria(100)	Proteobacteria(100)	Betaproteobacteria(100)	Neisseriales(100)	Neisseriaceae(100)	BetaSnodgrassella(100)	BetaSnodgrassella_unclassified(100)	BetaSnodgrassella_unclassified(100)
Otu00386	30	Bacteria(100)	Proteobacteria(100)	Alphaproteobacteria(100)	Rhodospirillales(100)	Acetobacteraceae(100)	Saccharibacter(100)	Alpha2.2(100)	Alpha2.2_unclassified(100)
Otu00387	30	Bacteria(100)	Firmicutes(100)	Bacilli(100)	Lactobacillales(100)	Lactobacillaceae(100)	Lactobacillus(100)	Firm5(97)	Firm5_unclassified(97)
Otu00388	30	Bacteria(100)	Firmicutes(100)	Bacilli(100)	Lactobacillales(100)	Lactobacillaceae(100)	Lactobacillus(100)	Lactobacillus_unclassified(100)	Lactobacillus_unclassified(100)
Otu00389	30	Bacteria(100)	Firmicutes(100)	Bacilli(100)	Lactobacillales(100)	Lactobacillaceae(100)	Lactobacillus(100)	Firm5(100)	Firm5_unclassified(100)
Otu00390	30	Bacteria(100)	Firmicutes(100)	Bacilli(100)	Lactobacillales(100)	Lactobacillaceae(100)	Lactobacillus(100)	Lactobacillus_unclassified(100)	Lactobacillus_unclassified(100)
Otu00391	30	Bacteria(100)	Firmicutes(100)	Bacilli(100)	Lactobacillales(100)	Lactobacillaceae(100)	Lactobacillus(100)	Lactobacillus_unclassified(100)	Lactobacillus_unclassified(100)
Otu00392	29	Bacteria(100)	Proteobacteria(100)	Gammaproteobacteria(100)	Gammaproteobacteria_order_incertae_sedis(100)	Gammaproteobacteria_family_incertae_sedis(100)	Gamma2(90)	Gamma2_unclassified(90)	Gamma2_unclassified(90)
Otu00393	29	Bacteria(100)	Proteobacteria(100)	Gammaproteobacteria(100)	Gammaproteobacteria_order_incertae_sedis(100)	Gammaproteobacteria_family_incertae_sedis(100)	Gamma2(100)	Gamma2_unclassified(100)	Gamma2_unclassified(100)
Otu00394	29	Bacteria(100)	Proteobacteria(100)	Betaproteobacteria(100)	Neisseriales(100)	Neisseriaceae(100)	Neisseriaceae_unclassified(100)	Neisseriaceae_unclassified(100)	Neisseriaceae_unclassified(100)
Otu00395	29	Bacteria(100)	Firmicutes(100)	Bacilli(100)	Lactobacillales(100)	Lactobacillaceae(100)	Lactobacillus(100)	Firm5(100)	Firm5_unclassified(100)
Otu00396	29	Bacteria(100)	Proteobacteria(100)	Gammaproteobacteria(100)	Gammaproteobacteria_order_incertae_sedis(100)	Gammaproteobacteria_family_incertae_sedis(100)	Gammaproteobacteria_family_incertae_sedis_unclassified(100)	Gammaproteobacteria_family_incertae_sedis_unclassified(100)	Gammaproteobacteria_family_incertae_sedis_unclassified(100)
Otu00397	29	Bacteria(100)	Firmicutes(100)	Bacilli(100)	Lactobacillales(100)	Lactobacillaceae(100)	Lactobacillus(100)	Firm5(100)	Firm5_unclassified(100)
Otu00398	29	Bacteria(100)	Firmicutes(100)	Bacilli(100)	Lactobacillales(100)	Lactobacillaceae(100)	Lactobacillus(100)	Lactobacillus_unclassified(100)	Lactobacillus_unclassified(100)
Otu00399	29	Bacteria(100)	Proteobacteria(100)	Betaproteobacteria(100)	Neisseriales(100)	Neisseriaceae(100)	Neisseriaceae_unclassified(94)	Neisseriaceae_unclassified(94)	Neisseriaceae_unclassified(94)
Otu00400	29	Bacteria(100)	Proteobacteria(100)	Betaproteobacteria(100)	Neisseriales(100)	Neisseriaceae(100)	Neisseriaceae_unclassified(100)	Neisseriaceae_unclassified(100)	Neisseriaceae_unclassified(100)
Otu00401	29	Bacteria(100)	Proteobacteria(100)	Gammaproteobacteria(100)	Gammaproteobacteria_order_incertae_sedis(100)	Gammaproteobacteria_family_incertae_sedis(100)	Gammaproteobacteria_family_incertae_sedis_unclassified(100)	Gammaproteobacteria_family_incertae_sedis_unclassified(100)	Gammaproteobacteria_family_incertae_sedis_unclassified(100)
Otu00402	29	Bacteria(100)	Proteobacteria(100)	Alphaproteobacteria(100)	Rhodospirillales(100)	Acetobacteraceae(100)	Saccharibacter(63)	Alpha2.2(63)	Alpha2.2_unclassified(63)
Otu00403	29	Bacteria(100)	Actinobacteria(100)	Actinobacteria(100)	Bifidobacteriales(100)	Bifidobacteriaceae(100)	Bifidobacterium(100)	BeeBifido(76)	BeeBifido_unclassified(76)
Otu00404	28	Bacteria(100)	Proteobacteria(100)	Betaproteobacteria(100)	Neisseriales(100)	Neisseriaceae(100)	Neisseriaceae_unclassified(100)	Neisseriaceae_unclassified(100)	Neisseriaceae_unclassified(100)
Otu00405	28	Bacteria(100)	Firmicutes(100)	Bacilli(100)	Lactobacillales(100)	Lactobacillaceae(100)	Lactobacillus(100)	Firm5(100)	Firm5_unclassified(100)
Otu00406	28	Bacteria(100)	Proteobacteria(100)	Betaproteobacteria(100)	Neisseriales(100)	Neisseriaceae(100)	Neisseriaceae_unclassified(100)	Neisseriaceae_unclassified(100)	Neisseriaceae_unclassified(100)
Otu00407	28	Bacteria(100)	Proteobacteria(100)	Gammaproteobacteria(100)	Gammaproteobacteria_order_incertae_sedis(100)	Gammaproteobacteria_family_incertae_sedis(100)	Gamma-1Gilliamella(100)	Gamma-1Gilliamella_unclassified(100)	Gamma-1Gilliamella_unclassified(100)
Otu00408	28	Bacteria(100)	Firmicutes(100)	Bacilli(100)	Lactobacillales(100)	Lactobacillaceae(100)	Lactobacillus(100)	Firm5(100)	Firm5_unclassified(100)
Otu00409	28	Bacteria(100)	Firmicutes(100)	Bacilli(100)	Lactobacillales(100)	Lactobacillaceae(100)	Lactobacillus(100)	Lactobacillus_unclassified(79)	Lactobacillus_unclassified(79)
Otu00410	28	Bacteria(100)	Proteobacteria(100)	Betaproteobacteria(100)	Neisseriales(100)	Neisseriaceae(100)	BetaSnodgrassella(100)	BetaSnodgrassella_unclassified(100)	BetaSnodgrassella_unclassified(100)
Otu00411	28	Bacteria(100)	Firmicutes(54)	Bacilli(54)	Lactobacillales(54)	Lactobacillaceae(54)	Lactobacillus(54)	Lactobacillus_unclassified(54)	Lactobacillus_unclassified(54)
Otu00412	28	Bacteria(100)	Proteobacteria(100)	Gammaproteobacteria(100)	Gammaproteobacteria_order_incertae_sedis(100)	Gammaproteobacteria_family_incertae_sedis(100)	Gamma2(100)	Gamma2_unclassified(100)	Gamma2_unclassified(100)
Otu00413	27	Bacteria(100)	Firmicutes(100)	Bacilli(100)	Lactobacillales(100)	Lactobacillales_unclassified(100)	Lactobacillales_unclassified(100)	Lactobacillales_unclassified(100)	Lactobacillales_unclassified(100)
Otu00414	27	Bacteria(100)	Proteobacteria(100)	Alphaproteobacteria(100)	Rhodospirillales(100)	Acetobacteraceae(100)	Acetobacteraceae_unclassified(100)	Acetobacteraceae_unclassified(100)	Acetobacteraceae_unclassified(100)
Otu00415	27	Bacteria(100)	Firmicutes(100)	Bacilli(100)	Lactobacillales(100)	Lactobacillaceae(100)	Lactobacillus(100)	Firm5(67)	Firm5_unclassified(67)
Otu00416	27	Bacteria(100)	Firmicutes(100)	Bacilli(100)	Lactobacillales(100)	Lactobacillaceae(100)	Lactobacillus(100)	Firm4(100)	Firm4_unclassified(100)
Otu00417	27	Bacteria(100)	Firmicutes(100)	Bacilli(100)	Lactobacillales(100)	Lactobacillaceae(100)	Lactobacillus(100)	Lactobacillus_unclassified(100)	Lactobacillus_unclassified(100)
Otu00418	27	Bacteria(100)	Actinobacteria(100)	Actinobacteria(100)	Actinomycetales(100)	Propionibacteriaceae(100)	Propionibacterium(100)	Propionibacterium_acnes(100)	Propionibacterium_acnes_unclassified(100)
Otu00419	27	Bacteria(100)	Proteobacteria(100)	Alphaproteobacteria(100)	Rhodospirillales(100)	Acetobacteraceae(100)	Acetobacteraceae_unclassified(100)	Acetobacteraceae_unclassified(100)	Acetobacteraceae_unclassified(100)
Otu00420	27	Bacteria(100)	Firmicutes(100)	Bacilli(100)	Lactobacillales(100)	Lactobacillaceae(97)	Lactobacillus(97)	Lactobacillus_unclassified(97)	Lactobacillus_unclassified(97)
Otu00421	27	Bacteria(100)	Proteobacteria(100)	Gammaproteobacteria(100)	Gammaproteobacteria_order_incertae_sedis(100)	Gammaproteobacteria_family_incertae_sedis(100)	Gammaproteobacteria_family_incertae_sedis_unclassified(56)	Gammaproteobacteria_family_incertae_sedis_unclassified(56)	Gammaproteobacteria_family_incertae_sedis_unclassified(56)
Otu00422	27	Bacteria(100)	Proteobacteria(100)	Betaproteobacteria(100)	Neisseriales(100)	Neisseriaceae(100)	BetaSnodgrassella(75)	BetaSnodgrassella_unclassified(75)	BetaSnodgrassella_unclassified(75)
Otu00423	27	Bacteria(100)	Proteobacteria(100)	Gammaproteobacteria(100)	Gammaproteobacteria_order_incertae_sedis(100)	Gammaproteobacteria_family_incertae_sedis(100)	Gammaproteobacteria_family_incertae_sedis_unclassified(100)	Gammaproteobacteria_family_incertae_sedis_unclassified(100)	Gammaproteobacteria_family_incertae_sedis_unclassified(100)
Otu00424	27	Bacteria(100)	Firmicutes(100)	Bacilli(100)	Lactobacillales(100)	Lactobacillaceae(100)	Lactobacillus(100)	Firm4(100)	Firm4_unclassified(100)
Otu00425	26	Bacteria(100)	Firmicutes(100)	Bacilli(100)	Lactobacillales(100)	Lactobacillaceae(100)	Lactobacillus(100)	Firm5(100)	Firm5_unclassified(100)
Otu00426	26	Bacteria(100)	Firmicutes(100)	Bacilli(100)	Lactobacillales(100)	Lactobacillaceae(100)	Lactobacillus(100)	Lactobacillus_unclassified(100)	Lactobacillus_unclassified(100)
Otu00427	26	Bacteria(100)	Firmicutes(100)	Bacilli(100)	Lactobacillales(100)	Lactobacillaceae(100)	Lactobacillus(100)	Firm5(100)	Firm5_unclassified(100)
Otu00428	26	Bacteria(100)	Firmicutes(100)	Bacilli(100)	Lactobacillales(100)	Lactobacillaceae(100)	Lactobacillus(100)	Lactobacillus_unclassified(100)	Lactobacillus_unclassified(100)
Otu00429	26	Bacteria(100)	Proteobacteria(100)	Gammaproteobacteria(100)	Gammaproteobacteria_order_incertae_sedis(100)	Gammaproteobacteria_family_incertae_sedis(100)	Gammaproteobacteria_family_incertae_sedis_unclassified(100)	Gammaproteobacteria_family_incertae_sedis_unclassified(100)	Gammaproteobacteria_family_incertae_sedis_unclassified(100)
Otu00430	26	Bacteria(100)	Firmicutes(100)	Bacilli(100)	Lactobacillales(100)	Lactobacillaceae(100)	Lactobacillus(100)	Lactobacillus_unclassified(93)	Lactobacillus_unclassified(93)
Otu00431	26	Bacteria(100)	Actinobacteria(100)	Actinobacteria(100)	Bifidobacteriales(100)	Bifidobacteriaceae(100)	Bifidobacteriaceae_unclassified(77)	Bifidobacteriaceae_unclassified(77)	Bifidobacteriaceae_unclassified(77)
Otu00432	26	Bacteria(100)	Firmicutes(100)	Bacilli(100)	Lactobacillales(100)	Lactobacillaceae(100)	Lactobacillus(100)	Firm4(89)	Firm4_unclassified(89)
Otu00433	26	Bacteria(100)	Firmicutes(100)	Bacilli(100)	Lactobacillales(100)	Lactobacillaceae(100)	Lactobacillus(100)	Firm5(100)	Firm5_unclassified(100)
Otu00434	26	Bacteria(100)	Firmicutes(100)	Bacilli(100)	Lactobacillales(100)	Lactobacillaceae(100)	Lactobacillus(100)	Lactobacillus_unclassified(81)	Lactobacillus_unclassified(81)
Otu00435	26	Bacteria(100)	Proteobacteria(100)	Gammaproteobacteria(100)	Gammaproteobacteria_order_incertae_sedis(100)	Gammaproteobacteria_family_incertae_sedis(100)	Gamma-1Gilliamella(81)	Gamma-1Gilliamella_unclassified(81)	Gamma-1Gilliamella_unclassified(81)
Otu00436	25	Bacteria(100)	Proteobacteria(100)	Gammaproteobacteria(100)	Gammaproteobacteria_unclassified(56)	Gammaproteobacteria_unclassified(56)	Gammaproteobacteria_unclassified(56)	Gammaproteobacteria_unclassified(56)	Gammaproteobacteria_unclassified(56)
Otu00437	25	Bacteria(100)	Proteobacteria(100)	Gammaproteobacteria(100)	Enterobacteriales(100)	Enterobacteriaceae(100)	Enterobacteriaceae_unclassified(100)	Enterobacteriaceae_unclassified(100)	Enterobacteriaceae_unclassified(100)
Otu00438	25	Bacteria(100)	Proteobacteria(100)	Proteobacteria_unclassified(100)	Proteobacteria_unclassified(100)	Proteobacteria_unclassified(100)	Proteobacteria_unclassified(100)	Proteobacteria_unclassified(100)	Proteobacteria_unclassified(100)
Otu00439	25	Bacteria(100)	Proteobacteria(100)	Proteobacteria_unclassified(100)	Proteobacteria_unclassified(100)	Proteobacteria_unclassified(100)	Proteobacteria_unclassified(100)	Proteobacteria_unclassified(100)	Proteobacteria_unclassified(100)
Otu00440	25	Bacteria(100)	Proteobacteria(100)	Gammaproteobacteria(100)	Gammaproteobacteria_order_incertae_sedis(100)	Gammaproteobacteria_family_incertae_sedis(100)	Gamma2(100)	Gamma2_unclassified(100)	Gamma2_unclassified(100)
Otu00441	25	Bacteria(100)	Actinobacteria(100)	Actinobacteria(100)	Bifidobacteriales(100)	Bifidobacteriaceae(100)	Bifidobacterium(96)	Bifidobacterium_unclassified(96)	Bifidobacterium_unclassified(96)
Otu00442	25	Bacteria(100)	Firmicutes(100)	Bacilli(100)	Lactobacillales(100)	Lactobacillaceae(100)	Lactobacillus(100)	Lactobacillus_unclassified(80)	Lactobacillus_unclassified(80)
Otu00443	25	Bacteria(100)	Actinobacteria(100)	Actinobacteria(100)	Bifidobacteriales(100)	Bifidobacteriaceae(100)	Bifidobacteriaceae_unclassified(72)	Bifidobacteriaceae_unclassified(72)	Bifidobacteriaceae_unclassified(72)
Otu00444	25	Bacteria(100)	Firmicutes(100)	Bacilli(100)	Lactobacillales(100)	Lactobacillaceae(100)	Lactobacillus(100)	Firm5(80)	Firm5_unclassified(80)
Otu00445	25	Bacteria(100)	Firmicutes(100)	Bacilli(100)	Lactobacillales(100)	Lactobacillaceae(100)	Lactobacillus(100)	Firm5(100)	Firm5_unclassified(100)
Otu00446	25	Bacteria(100)	Proteobacteria(100)	Gammaproteobacteria(100)	Gammaproteobacteria_order_incertae_sedis(100)	Gammaproteobacteria_family_incertae_sedis(100)	Gamma2(100)	Gamma2_unclassified(100)	Gamma2_unclassified(100)
Otu00447	25	Bacteria(100)	Firmicutes(100)	Bacilli(100)	Lactobacillales(100)	Lactobacillaceae(100)	Lactobacillus(100)	Lactobacillus_unclassified(52)	Lactobacillus_unclassified(52)
Otu00448	25	Bacteria(100)	Proteobacteria(100)	Gammaproteobacteria(100)	Gammaproteobacteria_order_incertae_sedis(100)	Gammaproteobacteria_family_incertae_sedis(100)	Gammaproteobacteria_family_incertae_sedis_unclassified(100)	Gammaproteobacteria_family_incertae_sedis_unclassified(100)	Gammaproteobacteria_family_incertae_sedis_unclassified(100)
Otu00449	25	Bacteria(100)	Firmicutes(100)	Bacilli(100)	Lactobacillales(100)	Lactobacillaceae(100)	Lactobacillus(100)	Firm5(100)	Firm5_unclassified(100)
Otu00450	24	Bacteria(100)	Proteobacteria(100)	Gammaproteobacteria(100)	Gammaproteobacteria_order_incertae_sedis(100)	Gammaproteobacteria_family_incertae_sedis(100)	Gamma2(80)	Gamma2_unclassified(80)	Gamma2_unclassified(80)
Otu00451	24	Bacteria(100)	Proteobacteria(100)	Gammaproteobacteria(100)	Gammaproteobacteria_unclassified(100)	Gammaproteobacteria_unclassified(100)	Gammaproteobacteria_unclassified(100)	Gammaproteobacteria_unclassified(100)	Gammaproteobacteria_unclassified(100)
Otu00452	24	Bacteria(100)	Bacteria_unclassified(100)	Bacteria_unclassified(100)	Bacteria_unclassified(100)	Bacteria_unclassified(100)	Bacteria_unclassified(100)	Bacteria_unclassified(100)	Bacteria_unclassified(100)
Otu00453	24	Bacteria(100)	Proteobacteria(100)	Proteobacteria_unclassified(63)	Proteobacteria_unclassified(63)	Proteobacteria_unclassified(63)	Proteobacteria_unclassified(63)	Proteobacteria_unclassified(63)	Proteobacteria_unclassified(63)
Otu00454	24	Bacteria(100)	Proteobacteria(100)	Gammaproteobacteria(100)	Gammaproteobacteria_order_incertae_sedis(100)	Gammaproteobacteria_family_incertae_sedis(100)	Gamma2(100)	Gamma2_unclassified(100)	Gamma2_unclassified(100)
Otu00455	24	Bacteria(100)	Proteobacteria(100)	Gammaproteobacteria(100)	Gammaproteobacteria_order_incertae_sedis(100)	Gammaproteobacteria_family_incertae_sedis(100)	Gammaproteobacteria_family_incertae_sedis_unclassified(100)	Gammaproteobacteria_family_incertae_sedis_unclassified(100)	Gammaproteobacteria_family_incertae_sedis_unclassified(100)
Otu00456	24	Bacteria(100)	Firmicutes(100)	Bacilli(100)	Lactobacillales(100)	Lactobacillaceae(100)	Lactobacillus(100)	Firm5(100)	Firm5_unclassified(100)
Otu00457	24	Bacteria(100)	Firmicutes(100)	Bacilli(100)	Lactobacillales(100)	Lactobacillaceae(100)	Lactobacillus(100)	Lactobacillus_unclassified(88)	Lactobacillus_unclassified(88)
Otu00458	24	Bacteria(100)	Proteobacteria(100)	Proteobacteria_unclassified(92)	Proteobacteria_unclassified(92)	Proteobacteria_unclassified(92)	Proteobacteria_unclassified(92)	Proteobacteria_unclassified(92)	Proteobacteria_unclassified(92)
Otu00459	24	Bacteria(100)	Proteobacteria(100)	Gammaproteobacteria(100)	Gammaproteobacteria_order_incertae_sedis(100)	Gammaproteobacteria_family_incertae_sedis(100)	Gammaproteobacteria_family_incertae_sedis_unclassified(100)	Gammaproteobacteria_family_incertae_sedis_unclassified(100)	Gammaproteobacteria_family_incertae_sedis_unclassified(100)
Otu00460	24	Bacteria(100)	Firmicutes(100)	Bacilli(100)	Lactobacillales(100)	Lactobacillaceae(100)	Lactobacillus(100)	Lactobacillus_unclassified(100)	Lactobacillus_unclassified(100)
Otu00461	24	Bacteria(100)	Proteobacteria(100)	Gammaproteobacteria(100)	Gammaproteobacteria_order_incertae_sedis(100)	Gammaproteobacteria_family_incertae_sedis(100)	Gamma2(100)	Gamma2_unclassified(100)	Gamma2_unclassified(100)
Otu00462	23	Bacteria(100)	Proteobacteria(100)	Gammaproteobacteria(100)	Gammaproteobacteria_order_incertae_sedis(100)	Gammaproteobacteria_family_incertae_sedis(100)	Gamma2(100)	Gamma2_unclassified(100)	Gamma2_unclassified(100)
Otu00463	23	Bacteria(100)	Proteobacteria(100)	Proteobacteria_unclassified(100)	Proteobacteria_unclassified(100)	Proteobacteria_unclassified(100)	Proteobacteria_unclassified(100)	Proteobacteria_unclassified(100)	Proteobacteria_unclassified(100)
Otu00464	23	Bacteria(100)	Proteobacteria(100)	Gammaproteobacteria(100)	Gammaproteobacteria_order_incertae_sedis(100)	Gammaproteobacteria_family_incertae_sedis(100)	Gammaproteobacteria_family_incertae_sedis_unclassified(100)	Gammaproteobacteria_family_incertae_sedis_unclassified(100)	Gammaproteobacteria_family_incertae_sedis_unclassified(100)
Otu00465	23	Bacteria(100)	Proteobacteria(100)	Alphaproteobacteria(100)	Rhodospirillales(100)	Acetobacteraceae(100)	Gluconobacter(100)	Alpha2.2(100)	Alpha2.2_unclassified(100)
Otu00466	23	Bacteria(100)	Proteobacteria(100)	Gammaproteobacteria(100)	Gammaproteobacteria_order_incertae_sedis(100)	Gammaproteobacteria_family_incertae_sedis(100)	Gamma-1Gilliamella(100)	Gamma-1Gilliamella_unclassified(100)	Gamma-1Gilliamella_unclassified(100)
Otu00467	23	Bacteria(100)	Proteobacteria(100)	Betaproteobacteria(100)	Neisseriales(100)	Neisseriaceae(100)	BetaSnodgrassella(100)	BetaSnodgrassella_unclassified(100)	BetaSnodgrassella_unclassified(100)
Otu00468	23	Bacteria(100)	Firmicutes(100)	Bacilli(100)	Lactobacillales(100)	Lactobacillaceae(100)	Lactobacillaceae_unclassified(100)	Lactobacillaceae_unclassified(100)	Lactobacillaceae_unclassified(100)
Otu00469	23	Bacteria(100)	Bacteria_unclassified(100)	Bacteria_unclassified(100)	Bacteria_unclassified(100)	Bacteria_unclassified(100)	Bacteria_unclassified(100)	Bacteria_unclassified(100)	Bacteria_unclassified(100)
Otu00470	23	Bacteria(100)	Actinobacteria(100)	Actinobacteria(100)	Bifidobacteriales(100)	Bifidobacteriaceae(100)	Bifidobacterium(100)	BeeBifido(100)	BeeBifido_unclassified(100)
Otu00471	23	Bacteria(100)	Firmicutes(100)	Bacilli(100)	Lactobacillales(100)	Lactobacillaceae(100)	Lactobacillus(100)	Firm5(100)	Firm5_unclassified(100)
Otu00472	23	Bacteria(100)	Firmicutes(100)	Bacilli(100)	Lactobacillales(100)	Lactobacillaceae(100)	Lactobacillaceae_unclassified(100)	Lactobacillaceae_unclassified(100)	Lactobacillaceae_unclassified(100)
Otu00473	23	Bacteria(100)	Proteobacteria(100)	Gammaproteobacteria(100)	Gammaproteobacteria_order_incertae_sedis(100)	Gammaproteobacteria_family_incertae_sedis(100)	Gamma-1Gilliamella(100)	Gamma-1Gilliamella_unclassified(100)	Gamma-1Gilliamella_unclassified(100)
Otu00474	23	Bacteria(100)	Proteobacteria(100)	Gammaproteobacteria(100)	Gammaproteobacteria_order_incertae_sedis(100)	Gammaproteobacteria_family_incertae_sedis(100)	Gamma-1(83)	Gamma-1_unclassified(83)	Gamma-1_unclassified(83)
Otu00475	23	Bacteria(100)	Actinobacteria(100)	Actinobacteria(100)	Bifidobacteriales(100)	Bifidobacteriaceae(100)	Bifidobacterium(100)	BeeBifido(100)	BeeBifido_unclassified(100)
Otu00476	23	Bacteria(100)	Firmicutes(96)	Bacilli(96)	Lactobacillales(96)	Lactobacillaceae(96)	Lactobacillus(96)	Lactobacillus_unclassified(96)	Lactobacillus_unclassified(96)
Otu00477	23	Bacteria(100)	Proteobacteria(100)	Alphaproteobacteria(100)	Rhodospirillales(100)	Acetobacteraceae(100)	Gluconobacter(96)	Alpha2.2(96)	Alpha2.2_unclassified(96)
Otu00478	23	Bacteria(100)	Firmicutes(100)	Bacilli(100)	Lactobacillales(100)	Lactobacillaceae(100)	Lactobacillus(100)	Firm5(100)	Firm5_unclassified(100)
Otu00479	23	Bacteria(100)	Firmicutes(100)	Bacilli(100)	Lactobacillales(100)	Lactobacillaceae(100)	Lactobacillus(100)	Lactobacillus_unclassified(100)	Lactobacillus_unclassified(100)
Otu00480	23	Bacteria(100)	Firmicutes(100)	Bacilli(100)	Lactobacillales(100)	Lactobacillaceae(100)	Lactobacillus(100)	Firm5(100)	Firm5_unclassified(100)
Otu00481	23	Bacteria(100)	Proteobacteria(100)	Betaproteobacteria(100)	Neisseriales(100)	Neisseriaceae(100)	Neisseriaceae_unclassified(74)	Neisseriaceae_unclassified(74)	Neisseriaceae_unclassified(74)
Otu00482	22	Bacteria(100)	Firmicutes(100)	Bacilli(100)	Lactobacillales(100)	Lactobacillales_unclassified(100)	Lactobacillales_unclassified(100)	Lactobacillales_unclassified(100)	Lactobacillales_unclassified(100)
Otu00483	22	Bacteria(100)	Firmicutes(100)	Bacilli(100)	Lactobacillales(100)	Lactobacillaceae(100)	Lactobacillus(100)	Lactobacillus_unclassified(100)	Lactobacillus_unclassified(100)
Otu00484	22	Bacteria(100)	Proteobacteria(100)	Gammaproteobacteria(100)	Gammaproteobacteria_order_incertae_sedis(100)	Gammaproteobacteria_family_incertae_sedis(100)	Gammaproteobacteria_family_incertae_sedis_unclassified(100)	Gammaproteobacteria_family_incertae_sedis_unclassified(100)	Gammaproteobacteria_family_incertae_sedis_unclassified(100)
Otu00485	22	Bacteria(100)	Proteobacteria(100)	Betaproteobacteria(100)	Neisseriales(100)	Neisseriaceae(100)	BetaSnodgrassella(100)	BetaSnodgrassella_unclassified(100)	BetaSnodgrassella_unclassified(100)
Otu00486	22	Bacteria(100)	Proteobacteria(100)	Gammaproteobacteria(100)	Gammaproteobacteria_order_incertae_sedis(100)	Gammaproteobacteria_family_incertae_sedis(100)	Gamma-1Gilliamella(100)	Gamma-1Gilliamella_unclassified(100)	Gamma-1Gilliamella_unclassified(100)
Otu00487	22	Bacteria(100)	Firmicutes(100)	Bacilli(100)	Lactobacillales(100)	Lactobacillaceae(100)	Lactobacillus(100)	Firm5(100)	Firm5_unclassified(100)
Otu00488	22	Bacteria(100)	Proteobacteria(100)	Betaproteobacteria(100)	Neisseriales(100)	Neisseriaceae(100)	Neisseriaceae_unclassified(100)	Neisseriaceae_unclassified(100)	Neisseriaceae_unclassified(100)
Otu00489	22	Bacteria(100)	Proteobacteria(100)	Gammaproteobacteria(100)	Gammaproteobacteria_order_incertae_sedis(100)	Gammaproteobacteria_family_incertae_sedis(100)	Gammaproteobacteria_family_incertae_sedis_unclassified(100)	Gammaproteobacteria_family_incertae_sedis_unclassified(100)	Gammaproteobacteria_family_incertae_sedis_unclassified(100)
Otu00490	22	Bacteria(100)	Firmicutes(100)	Bacilli(100)	Lactobacillales(100)	Lactobacillaceae(100)	Lactobacillus(100)	Lactobacillus_unclassified(100)	Lactobacillus_unclassified(100)
Otu00491	22	Bacteria(100)	Proteobacteria(100)	Betaproteobacteria(100)	Neisseriales(100)	Neisseriaceae(100)	BetaSnodgrassella(100)	BetaSnodgrassella_unclassified(100)	BetaSnodgrassella_unclassified(100)
Otu00492	22	Bacteria(100)	Proteobacteria(100)	Gammaproteobacteria(100)	Gammaproteobacteria_order_incertae_sedis(100)	Gammaproteobacteria_family_incertae_sedis(100)	Gammaproteobacteria_family_incertae_sedis_unclassified(96)	Gammaproteobacteria_family_incertae_sedis_unclassified(96)	Gammaproteobacteria_family_incertae_sedis_unclassified(96)
Otu00493	22	Bacteria(100)	Firmicutes(100)	Bacilli(100)	Bacillales(100)	Staphylococcaceae(100)	Staphylococcus(100)	Staphylococcus_unclassified(100)	Staphylococcus_unclassified(100)
Otu00494	22	Bacteria(100)	Proteobacteria(100)	Gammaproteobacteria(100)	Gammaproteobacteria_order_incertae_sedis(100)	Gammaproteobacteria_family_incertae_sedis(100)	Gammaproteobacteria_family_incertae_sedis_unclassified(96)	Gammaproteobacteria_family_incertae_sedis_unclassified(96)	Gammaproteobacteria_family_incertae_sedis_unclassified(96)
Otu00495	22	Bacteria(100)	Firmicutes(100)	Bacilli(100)	Lactobacillales(100)	Lactobacillaceae(100)	Lactobacillus(100)	Lactobacillus_unclassified(96)	Lactobacillus_unclassified(96)
Otu00496	22	Bacteria(100)	Proteobacteria(100)	Proteobacteria_unclassified(100)	Proteobacteria_unclassified(100)	Proteobacteria_unclassified(100)	Proteobacteria_unclassified(100)	Proteobacteria_unclassified(100)	Proteobacteria_unclassified(100)
Otu00497	22	Bacteria(100)	Actinobacteria(73)	Actinobacteria(73)	Actinomycetales(73)	Actinomycetales_unclassified(73)	Actinomycetales_unclassified(73)	Actinomycetales_unclassified(73)	Actinomycetales_unclassified(73)
Otu00498	22	Bacteria(100)	Proteobacteria(100)	Gammaproteobacteria(100)	Gammaproteobacteria_order_incertae_sedis(100)	Gammaproteobacteria_family_incertae_sedis(100)	Gammaproteobacteria_family_incertae_sedis_unclassified(100)	Gammaproteobacteria_family_incertae_sedis_unclassified(100)	Gammaproteobacteria_family_incertae_sedis_unclassified(100)
Otu00499	22	Bacteria(100)	Firmicutes(100)	Bacilli(100)	Lactobacillales(100)	Leuconostocaceae(100)	Fructobacillus(100)	Fructobacillus_unclassified(100)	Fructobacillus_unclassified(100)
Otu00500	22	Bacteria(100)	Firmicutes(100)	Bacilli(100)	Lactobacillales(100)	Lactobacillaceae(100)	Lactobacillus(100)	Lactobacillus_unclassified(82)	Lactobacillus_unclassified(82)
Otu00501	21	Bacteria(100)	Proteobacteria(100)	Betaproteobacteria(100)	Neisseriales(100)	Neisseriaceae(100)	Neisseriaceae_unclassified(62)	Neisseriaceae_unclassified(62)	Neisseriaceae_unclassified(62)
Otu00502	21	Bacteria(100)	Firmicutes(100)	Bacilli(100)	Lactobacillales(100)	Lactobacillaceae(100)	Lactobacillus(100)	Firm5(96)	Firm5_unclassified(96)
Otu00503	21	Bacteria(100)	Firmicutes(100)	Bacilli(100)	Lactobacillales(100)	Lactobacillaceae(100)	Lactobacillus(100)	Lactobacillus_unclassified(100)	Lactobacillus_unclassified(100)
Otu00504	21	Bacteria(100)	Firmicutes(100)	Bacilli(100)	Lactobacillales(100)	Lactobacillaceae(100)	Lactobacillus(100)	Firm5(96)	Firm5_unclassified(96)
Otu00505	21	Bacteria(100)	Actinobacteria(100)	Actinobacteria(100)	Bifidobacteriales(100)	Bifidobacteriaceae(100)	BeeBifido(100)	BeeBifido_unclassified(100)	BeeBifido_unclassified(100)
Otu00506	21	Bacteria(100)	Firmicutes(100)	Bacilli(100)	Lactobacillales(100)	Lactobacillaceae(100)	Lactobacillus(100)	Firm5(100)	Firm5_unclassified(100)
Otu00507	21	Bacteria(100)	Bacteria_unclassified(100)	Bacteria_unclassified(100)	Bacteria_unclassified(100)	Bacteria_unclassified(100)	Bacteria_unclassified(100)	Bacteria_unclassified(100)	Bacteria_unclassified(100)
Otu00508	21	Bacteria(100)	Proteobacteria(100)	Gammaproteobacteria(100)	Gammaproteobacteria_order_incertae_sedis(100)	Gammaproteobacteria_family_incertae_sedis(100)	Gamma2(100)	Gamma2_unclassified(100)	Gamma2_unclassified(100)
Otu00509	21	Bacteria(100)	Proteobacteria(100)	Betaproteobacteria(100)	Neisseriales(100)	Neisseriaceae(100)	BetaSnodgrassella(100)	BetaSnodgrassella_unclassified(100)	BetaSnodgrassella_unclassified(100)
Otu00510	21	Bacteria(100)	Firmicutes(100)	Bacilli(100)	Lactobacillales(100)	Lactobacillaceae(100)	Lactobacillus(100)	Firm4(96)	Firm4_unclassified(96)
Otu00511	21	Bacteria(100)	Proteobacteria(100)	Proteobacteria_unclassified(58)	Proteobacteria_unclassified(58)	Proteobacteria_unclassified(58)	Proteobacteria_unclassified(58)	Proteobacteria_unclassified(58)	Proteobacteria_unclassified(58)
Otu00512	21	Bacteria(100)	Actinobacteria(100)	Actinobacteria(100)	Bifidobacteriales(100)	Bifidobacteriaceae(100)	BeeBifido(100)	BeeBifido_unclassified(100)	BeeBifido_unclassified(100)
Otu00513	21	Bacteria(100)	Proteobacteria(100)	Betaproteobacteria(100)	Neisseriales(100)	Neisseriaceae(100)	BetaSnodgrassella(53)	BetaSnodgrassella_unclassified(53)	BetaSnodgrassella_unclassified(53)
Otu00514	21	Bacteria(100)	Proteobacteria(100)	Gammaproteobacteria(100)	Gammaproteobacteria_order_incertae_sedis(100)	Gammaproteobacteria_family_incertae_sedis(100)	Gamma2(100)	Gamma2_unclassified(100)	Gamma2_unclassified(100)
Otu00515	21	Bacteria(100)	Proteobacteria(100)	Proteobacteria_unclassified(100)	Proteobacteria_unclassified(100)	Proteobacteria_unclassified(100)	Proteobacteria_unclassified(100)	Proteobacteria_unclassified(100)	Proteobacteria_unclassified(100)
Otu00516	21	Bacteria(100)	Firmicutes(100)	Bacilli(100)	Lactobacillales(100)	Lactobacillaceae(100)	Lactobacillus(100)	Firm5(100)	Firm5_unclassified(100)
Otu00517	21	Bacteria(100)	Actinobacteria(100)	Actinobacteria(100)	Bifidobacteriales(100)	Bifidobacteriaceae(100)	Bifidobacteriaceae_unclassified(62)	Bifidobacteriaceae_unclassified(62)	Bifidobacteriaceae_unclassified(62)
Otu00518	21	Bacteria(100)	Proteobacteria(100)	Gammaproteobacteria(100)	Gammaproteobacteria_order_incertae_sedis(100)	Gammaproteobacteria_family_incertae_sedis(100)	Gamma-1(96)	Gamma-1_unclassified(96)	Gamma-1_unclassified(96)
Otu00519	21	Bacteria(100)	Proteobacteria(100)	Betaproteobacteria(100)	Neisseriales(100)	Neisseriaceae(100)	BetaSnodgrassella(72)	BetaSnodgrassella_unclassified(72)	BetaSnodgrassella_unclassified(72)
Otu00520	21	Bacteria(100)	Firmicutes(100)	Bacilli(100)	Lactobacillales(100)	Lactobacillales_unclassified(58)	Lactobacillales_unclassified(58)	Lactobacillales_unclassified(58)	Lactobacillales_unclassified(58)
Otu00521	21	Bacteria(100)	Proteobacteria(100)	Alphaproteobacteria(100)	Rhodospirillales(100)	Acetobacteraceae(100)	Gluconobacter(100)	Alpha2.2(100)	Alpha2.2_unclassified(100)
Otu00522	21	Bacteria(100)	Proteobacteria(100)	Betaproteobacteria(100)	Neisseriales(100)	Neisseriaceae(100)	BetaSnodgrassella(100)	BetaSnodgrassella_unclassified(100)	BetaSnodgrassella_unclassified(100)
Otu00523	21	Bacteria(100)	Proteobacteria(100)	Alphaproteobacteria(100)	Rhodospirillales(100)	Acetobacteraceae(100)	Acetobacteraceae_unclassified(72)	Acetobacteraceae_unclassified(72)	Acetobacteraceae_unclassified(72)
Otu00524	21	Bacteria(100)	Proteobacteria(100)	Gammaproteobacteria(100)	Gammaproteobacteria_order_incertae_sedis(100)	Gammaproteobacteria_family_incertae_sedis(100)	Gammaproteobacteria_family_incertae_sedis_unclassified(100)	Gammaproteobacteria_family_incertae_sedis_unclassified(100)	Gammaproteobacteria_family_incertae_sedis_unclassified(100)
Otu00525	21	Bacteria(100)	Firmicutes(100)	Bacilli(100)	Lactobacillales(100)	Lactobacillaceae(100)	Lactobacillus(100)	Firm5(91)	Firm5_unclassified(91)
Otu00526	21	Bacteria(100)	Proteobacteria(100)	Betaproteobacteria(100)	Neisseriales(100)	Neisseriaceae(100)	BetaSnodgrassella(72)	BetaSnodgrassella_unclassified(72)	BetaSnodgrassella_unclassified(72)
Otu00527	21	Bacteria(100)	Proteobacteria(100)	Gammaproteobacteria(100)	Gammaproteobacteria_order_incertae_sedis(100)	Gammaproteobacteria_family_incertae_sedis(100)	Gammaproteobacteria_family_incertae_sedis_unclassified(100)	Gammaproteobacteria_family_incertae_sedis_unclassified(100)	Gammaproteobacteria_family_incertae_sedis_unclassified(100)
Otu00528	21	Bacteria(100)	Firmicutes(100)	Bacilli(100)	Lactobacillales(100)	Lactobacillaceae(100)	Lactobacillus(100)	Firm5(100)	Firm5_unclassified(100)
Otu00529	21	Bacteria(100)	Actinobacteria(100)	Actinobacteria(100)	Bifidobacteriales(100)	Bifidobacteriaceae(100)	BeeBifido(100)	BeeBifido_unclassified(100)	BeeBifido_unclassified(100)
Otu00530	20	Bacteria(100)	Proteobacteria(100)	Gammaproteobacteria(100)	Gammaproteobacteria_order_incertae_sedis(100)	Gammaproteobacteria_family_incertae_sedis(100)	Gamma-1Gilliamella(100)	Gamma-1Gilliamella_unclassified(100)	Gamma-1Gilliamella_unclassified(100)
Otu00531	20	Bacteria(100)	Proteobacteria(100)	Gammaproteobacteria(100)	Gammaproteobacteria_order_incertae_sedis(100)	Gammaproteobacteria_family_incertae_sedis(100)	Gammaproteobacteria_family_incertae_sedis_unclassified(100)	Gammaproteobacteria_family_incertae_sedis_unclassified(100)	Gammaproteobacteria_family_incertae_sedis_unclassified(100)
Otu00532	20	Bacteria(100)	Proteobacteria(100)	Betaproteobacteria(100)	Neisseriales(100)	Neisseriaceae(100)	Neisseriaceae_unclassified(100)	Neisseriaceae_unclassified(100)	Neisseriaceae_unclassified(100)
Otu00533	20	Bacteria(100)	Proteobacteria(100)	Gammaproteobacteria(100)	Gammaproteobacteria_order_incertae_sedis(100)	Gammaproteobacteria_family_incertae_sedis(100)	Gammaproteobacteria_family_incertae_sedis_unclassified(95)	Gammaproteobacteria_family_incertae_sedis_unclassified(95)	Gammaproteobacteria_family_incertae_sedis_unclassified(95)
Otu00534	20	Bacteria(100)	Proteobacteria(100)	Betaproteobacteria(100)	Neisseriales(100)	Neisseriaceae(100)	Neisseriaceae_unclassified(100)	Neisseriaceae_unclassified(100)	Neisseriaceae_unclassified(100)
Otu00535	20	Bacteria(100)	Proteobacteria(100)	Gammaproteobacteria(100)	Gammaproteobacteria_order_incertae_sedis(100)	Gammaproteobacteria_family_incertae_sedis(100)	Gammaproteobacteria_family_incertae_sedis_unclassified(75)	Gammaproteobacteria_family_incertae_sedis_unclassified(75)	Gammaproteobacteria_family_incertae_sedis_unclassified(75)
Otu00536	20	Bacteria(100)	Proteobacteria(100)	Gammaproteobacteria(100)	Gammaproteobacteria_order_incertae_sedis(100)	Gammaproteobacteria_family_incertae_sedis(100)	Gamma2(100)	Gamma2_unclassified(100)	Gamma2_unclassified(100)
Otu00537	20	Bacteria(100)	Firmicutes(75)	Bacilli(75)	Lactobacillales(75)	Lactobacillaceae(65)	Lactobacillus(65)	Lactobacillus_unclassified(65)	Lactobacillus_unclassified(65)
Otu00538	20	Bacteria(100)	Proteobacteria(100)	Gammaproteobacteria(100)	Gammaproteobacteria_order_incertae_sedis(100)	Gammaproteobacteria_family_incertae_sedis(100)	unclassified(100)	unclassified(100)	unclassified(100)
Otu00539	20	Bacteria(100)	Firmicutes(100)	Bacilli(100)	Lactobacillales(100)	Lactobacillaceae(100)	Lactobacillus(100)	Firm5(100)	Firm5_unclassified(100)
Otu00540	20	Bacteria(100)	Proteobacteria(100)	Gammaproteobacteria(100)	Gammaproteobacteria_order_incertae_sedis(100)	Gammaproteobacteria_family_incertae_sedis(100)	Gamma2(100)	Gamma2_unclassified(100)	Gamma2_unclassified(100)
Otu00541	20	Bacteria(100)	Proteobacteria(100)	Gammaproteobacteria(100)	Gammaproteobacteria_order_incertae_sedis(100)	Gammaproteobacteria_family_incertae_sedis(100)	Gamma-1Gilliamella(100)	Gamma-1Gilliamella_unclassified(100)	Gamma-1Gilliamella_unclassified(100)
Otu00542	20	Bacteria(100)	Firmicutes(100)	Bacilli(100)	Lactobacillales(100)	Lactobacillaceae(100)	Lactobacillus(100)	Firm5(100)	Firm5_unclassified(100)
Otu00543	20	Bacteria(100)	Firmicutes(100)	Bacilli(100)	Lactobacillales(100)	Lactobacillaceae(100)	Lactobacillus(100)	Firm5(90)	Firm5_unclassified(90)
Otu00544	20	Bacteria(100)	Firmicutes(100)	Bacilli(100)	Lactobacillales(100)	Lactobacillales_unclassified(100)	Lactobacillales_unclassified(100)	Lactobacillales_unclassified(100)	Lactobacillales_unclassified(100)
Otu00545	20	Bacteria(100)	Proteobacteria(100)	Betaproteobacteria(100)	Neisseriales(100)	Neisseriaceae(100)	Neisseriaceae_unclassified(90)	Neisseriaceae_unclassified(90)	Neisseriaceae_unclassified(90)
Otu00546	20	Bacteria(100)	Proteobacteria(100)	Gammaproteobacteria(100)	Gammaproteobacteria_order_incertae_sedis(100)	Gammaproteobacteria_family_incertae_sedis(100)	Gamma2(55)	Gamma2_unclassified(55)	Gamma2_unclassified(55)
Otu00547	20	Bacteria(100)	Firmicutes(100)	Bacilli(100)	Lactobacillales(100)	Lactobacillaceae(100)	Lactobacillus(100)	Lactobacillus_unclassified(100)	Lactobacillus_unclassified(100)
Otu00548	20	Bacteria(100)	Firmicutes(100)	Bacilli(100)	Lactobacillales(100)	Lactobacillaceae(100)	Lactobacillus(100)	Lactobacillus_unclassified(100)	Lactobacillus_unclassified(100)
Otu00549	20	Bacteria(100)	Proteobacteria(100)	Gammaproteobacteria(100)	Gammaproteobacteria_order_incertae_sedis(100)	Gammaproteobacteria_family_incertae_sedis(100)	Gamma-1Gilliamella(100)	Gamma-1Gilliamella_unclassified(100)	Gamma-1Gilliamella_unclassified(100)
Otu00550	20	Bacteria(100)	Firmicutes(100)	Bacilli(100)	Lactobacillales(100)	Lactobacillaceae(100)	Lactobacillus(100)	Firm5(100)	Firm5_unclassified(100)
Otu00551	20	Bacteria(100)	Firmicutes(100)	Bacilli(100)	Lactobacillales(100)	Lactobacillaceae(100)	Lactobacillus(100)	Lactobacillus_unclassified(100)	Lactobacillus_unclassified(100)
Otu00552	19	Bacteria(100)	Proteobacteria(64)	Betaproteobacteria(64)	Neisseriales(64)	Neisseriaceae(64)	Neisseriaceae_unclassified(64)	Neisseriaceae_unclassified(64)	Neisseriaceae_unclassified(64)
Otu00553	19	Bacteria(100)	Proteobacteria(100)	Gammaproteobacteria(100)	Gammaproteobacteria_order_incertae_sedis(100)	Gammaproteobacteria_family_incertae_sedis(100)	Gamma-1Gilliamella(100)	Gamma-1Gilliamella_unclassified(100)	Gamma-1Gilliamella_unclassified(100)
Otu00554	19	Bacteria(100)	Firmicutes(100)	Bacilli(100)	Lactobacillales(100)	Lactobacillaceae(100)	Lactobacillus(100)	Lactobacillus_unclassified(100)	Lactobacillus_unclassified(100)
Otu00555	19	Bacteria(100)	Proteobacteria(100)	Proteobacteria_unclassified(100)	Proteobacteria_unclassified(100)	Proteobacteria_unclassified(100)	Proteobacteria_unclassified(100)	Proteobacteria_unclassified(100)	Proteobacteria_unclassified(100)
Otu00556	19	Bacteria(100)	Firmicutes(100)	Bacilli(100)	Lactobacillales(100)	Lactobacillaceae(100)	Lactobacillus(100)	Firm4(100)	Firm4_unclassified(100)
Otu00557	19	Bacteria(100)	Proteobacteria(100)	Betaproteobacteria(100)	Neisseriales(100)	Neisseriaceae(100)	BetaSnodgrassella(100)	BetaSnodgrassella_unclassified(100)	BetaSnodgrassella_unclassified(100)
Otu00558	19	Bacteria(100)	Proteobacteria(100)	Gammaproteobacteria(100)	Enterobacteriales(100)	Enterobacteriaceae(100)	Enterobacteriaceae_unclassified(100)	Enterobacteriaceae_unclassified(100)	Enterobacteriaceae_unclassified(100)
Otu00559	19	Bacteria(100)	Actinobacteria(100)	Actinobacteria(100)	Bifidobacteriales(100)	Bifidobacteriaceae(100)	Bifidobacterium(95)	BeeBifido(95)	BeeBifido_unclassified(95)
Otu00560	19	Bacteria(100)	Proteobacteria(100)	Alphaproteobacteria(100)	Rhodospirillales(100)	Acetobacteraceae(100)	Acetobacteraceae_unclassified(100)	Acetobacteraceae_unclassified(100)	Acetobacteraceae_unclassified(100)
Otu00561	19	Bacteria(100)	Proteobacteria(100)	Gammaproteobacteria(100)	Gammaproteobacteria_order_incertae_sedis(100)	Gammaproteobacteria_family_incertae_sedis(100)	Gamma-1Gilliamella(95)	Gamma-1Gilliamella_unclassified(95)	Gamma-1Gilliamella_unclassified(95)
Otu00562	19	Bacteria(100)	Proteobacteria(100)	Betaproteobacteria(100)	Neisseriales(100)	Neisseriaceae(100)	Neisseriaceae_unclassified(100)	Neisseriaceae_unclassified(100)	Neisseriaceae_unclassified(100)
Otu00563	19	Bacteria(100)	Proteobacteria(100)	Betaproteobacteria(100)	Neisseriales(100)	Neisseriaceae(100)	Neisseriaceae_unclassified(100)	Neisseriaceae_unclassified(100)	Neisseriaceae_unclassified(100)
Otu00564	19	Bacteria(100)	Firmicutes(100)	Bacilli(100)	Lactobacillales(100)	Lactobacillaceae(100)	Lactobacillus(100)	Firm4(100)	Firm4_unclassified(100)
Otu00565	19	Bacteria(100)	Firmicutes(100)	Bacilli(100)	Lactobacillales(100)	Lactobacillaceae(100)	Lactobacillus(100)	Firm5(100)	Firm5_unclassified(100)
Otu00566	19	Bacteria(100)	Firmicutes(100)	Bacilli(100)	Lactobacillales(100)	Lactobacillaceae(100)	Lactobacillus(100)	Lactobacillus_unclassified(100)	Lactobacillus_unclassified(100)
Otu00567	19	Bacteria(100)	Firmicutes(100)	Bacilli(100)	Lactobacillales(100)	Lactobacillaceae(100)	Lactobacillus(100)	Lactobacillus_unclassified(100)	Lactobacillus_unclassified(100)
Otu00568	19	Bacteria(100)	Proteobacteria(100)	Betaproteobacteria(100)	Neisseriales(100)	Neisseriaceae(100)	Neisseriaceae_unclassified(64)	Neisseriaceae_unclassified(64)	Neisseriaceae_unclassified(64)
Otu00569	19	Bacteria(100)	Proteobacteria(100)	Gammaproteobacteria(100)	Gammaproteobacteria_order_incertae_sedis(100)	Gammaproteobacteria_family_incertae_sedis(100)	Gamma-1Gilliamella(69)	Gamma-1Gilliamella_unclassified(69)	Gamma-1Gilliamella_unclassified(69)
Otu00570	19	Bacteria(100)	Proteobacteria(100)	Betaproteobacteria(100)	Neisseriales(100)	Neisseriaceae(100)	Neisseriaceae_unclassified(100)	Neisseriaceae_unclassified(100)	Neisseriaceae_unclassified(100)
Otu00571	19	Bacteria(100)	Firmicutes(100)	Bacilli(100)	Lactobacillales(100)	Lactobacillales_unclassified(100)	Lactobacillales_unclassified(100)	Lactobacillales_unclassified(100)	Lactobacillales_unclassified(100)
Otu00572	19	Bacteria(100)	Proteobacteria(100)	Betaproteobacteria(100)	Neisseriales(100)	Neisseriaceae(100)	BetaSnodgrassella(100)	BetaSnodgrassella_unclassified(100)	BetaSnodgrassella_unclassified(100)
Otu00573	19	Bacteria(100)	Proteobacteria(100)	Gammaproteobacteria(100)	Gammaproteobacteria_order_incertae_sedis(100)	Gammaproteobacteria_family_incertae_sedis(100)	Gammaproteobacteria_family_incertae_sedis_unclassified(90)	Gammaproteobacteria_family_incertae_sedis_unclassified(90)	Gammaproteobacteria_family_incertae_sedis_unclassified(90)
Otu00574	19	Bacteria(100)	Firmicutes(100)	Bacilli(100)	Lactobacillales(100)	Lactobacillaceae(95)	Lactobacillus(79)	Lactobacillus_unclassified(79)	Lactobacillus_unclassified(79)
Otu00575	19	Bacteria(100)	Actinobacteria(100)	Actinobacteria(100)	Bifidobacteriales(100)	Bifidobacteriaceae(100)	Bifidobacterium(74)	BeeBifido(74)	BeeBifido_unclassified(74)
Otu00576	19	Bacteria(100)	Proteobacteria(100)	Gammaproteobacteria(100)	Gammaproteobacteria_order_incertae_sedis(100)	Gammaproteobacteria_family_incertae_sedis(100)	Gamma2(100)	Gamma2_unclassified(100)	Gamma2_unclassified(100)
Otu00577	19	Bacteria(100)	Firmicutes(100)	Bacilli(100)	Lactobacillales(100)	Lactobacillaceae(100)	Lactobacillaceae_unclassified(100)	Lactobacillaceae_unclassified(100)	Lactobacillaceae_unclassified(100)
Otu00578	19	Bacteria(100)	Proteobacteria(100)	Gammaproteobacteria(100)	Gammaproteobacteria_order_incertae_sedis(100)	Gammaproteobacteria_family_incertae_sedis(100)	Gamma2(100)	Gamma2_unclassified(100)	Gamma2_unclassified(100)
Otu00579	19	Bacteria(100)	Proteobacteria(100)	Betaproteobacteria(100)	Neisseriales(100)	Neisseriaceae(100)	BetaSnodgrassella(100)	BetaSnodgrassella_unclassified(100)	BetaSnodgrassella_unclassified(100)
Otu00580	19	Bacteria(100)	Proteobacteria(100)	Betaproteobacteria(100)	Neisseriales(100)	Neisseriaceae(100)	BetaSnodgrassella(74)	BetaSnodgrassella_unclassified(74)	BetaSnodgrassella_unclassified(74)
Otu00581	19	Bacteria(100)	Firmicutes(100)	Bacilli(100)	Lactobacillales(100)	Lactobacillaceae(100)	Lactobacillus(100)	Firm5(100)	Firm5_unclassified(100)
Otu00582	19	Bacteria(100)	Proteobacteria(100)	Betaproteobacteria(100)	Neisseriales(100)	Neisseriaceae(100)	Neisseriaceae_unclassified(85)	Neisseriaceae_unclassified(85)	Neisseriaceae_unclassified(85)
Otu00583	19	Bacteria(100)	Firmicutes(100)	Bacilli(100)	Lactobacillales(100)	Lactobacillaceae(100)	Lactobacillus(100)	Lactobacillus_unclassified(100)	Lactobacillus_unclassified(100)
Otu00584	19	Bacteria(100)	Proteobacteria(100)	Betaproteobacteria(100)	Neisseriales(100)	Neisseriaceae(100)	BetaSnodgrassella(64)	BetaSnodgrassella_unclassified(64)	BetaSnodgrassella_unclassified(64)
Otu00585	18	Bacteria(100)	Firmicutes(100)	Bacilli(100)	Lactobacillales(100)	Lactobacillaceae(100)	Lactobacillaceae_unclassified(100)	Lactobacillaceae_unclassified(100)	Lactobacillaceae_unclassified(100)
Otu00586	18	Bacteria(100)	Firmicutes(100)	Bacilli(100)	Lactobacillales(100)	Lactobacillaceae(100)	Lactobacillus(100)	Lactobacillus_unclassified(100)	Lactobacillus_unclassified(100)
Otu00587	18	Bacteria(100)	Firmicutes(100)	Bacilli(100)	Lactobacillales(100)	Lactobacillaceae(100)	Lactobacillus(100)	Lactobacillus_unclassified(100)	Lactobacillus_unclassified(100)
Otu00588	18	Bacteria(100)	Proteobacteria(100)	Betaproteobacteria(100)	Neisseriales(100)	Neisseriaceae(100)	BetaSnodgrassella(100)	BetaSnodgrassella_unclassified(100)	BetaSnodgrassella_unclassified(100)
Otu00589	18	Bacteria(100)	Proteobacteria(100)	Gammaproteobacteria(100)	Gammaproteobacteria_order_incertae_sedis(100)	Gammaproteobacteria_family_incertae_sedis(100)	Gamma2(100)	Gamma2_unclassified(100)	Gamma2_unclassified(100)
Otu00590	18	Bacteria(100)	Firmicutes(100)	Bacilli(100)	Lactobacillales(100)	Lactobacillaceae(100)	Lactobacillus(100)	Lactobacillus_unclassified(100)	Lactobacillus_unclassified(100)
Otu00591	18	Bacteria(100)	Firmicutes(100)	Bacilli(100)	Lactobacillales(100)	Lactobacillaceae(100)	Lactobacillus(100)	Firm5(100)	Firm5_unclassified(100)
Otu00592	18	Bacteria(100)	Firmicutes(100)	Bacilli(100)	Lactobacillales(100)	Lactobacillaceae(100)	Lactobacillus(100)	Lactobacillus_unclassified(84)	Lactobacillus_unclassified(84)
Otu00593	18	Bacteria(100)	Actinobacteria(100)	Actinobacteria(100)	Bifidobacteriales(100)	Bifidobacteriaceae(100)	Bifidobacterium(73)	BeeBifido(73)	BeeBifido_unclassified(73)
Otu00594	18	Bacteria(100)	Proteobacteria(100)	Betaproteobacteria(100)	Neisseriales(100)	Neisseriaceae(100)	BetaSnodgrassella(100)	BetaSnodgrassella_unclassified(100)	BetaSnodgrassella_unclassified(100)
Otu00595	18	Bacteria(100)	Firmicutes(100)	Bacilli(100)	Lactobacillales(100)	Lactobacillaceae(100)	Lactobacillus(100)	Lactobacillus_unclassified(100)	Lactobacillus_unclassified(100)
Otu00596	18	Bacteria(100)	Proteobacteria(100)	Betaproteobacteria(100)	Neisseriales(100)	Neisseriaceae(100)	Neisseriaceae_unclassified(100)	Neisseriaceae_unclassified(100)	Neisseriaceae_unclassified(100)
Otu00597	18	Bacteria(100)	Firmicutes(100)	Bacilli(100)	Lactobacillales(100)	Lactobacillaceae(100)	Lactobacillus(100)	Firm5(100)	Firm5_unclassified(100)
Otu00598	18	Bacteria(100)	Proteobacteria(100)	Betaproteobacteria(100)	Neisseriales(100)	Neisseriaceae(100)	BetaSnodgrassella(62)	BetaSnodgrassella_unclassified(62)	BetaSnodgrassella_unclassified(62)
Otu00599	18	Bacteria(100)	Proteobacteria(100)	Betaproteobacteria(100)	Neisseriales(100)	Neisseriaceae(100)	Neisseriaceae_unclassified(100)	Neisseriaceae_unclassified(100)	Neisseriaceae_unclassified(100)
Otu00600	18	Bacteria(100)	Proteobacteria(100)	Gammaproteobacteria(100)	Gammaproteobacteria_order_incertae_sedis(100)	Gammaproteobacteria_family_incertae_sedis(100)	Gamma-1Gilliamella(84)	Gamma-1Gilliamella_unclassified(84)	Gamma-1Gilliamella_unclassified(84)
Otu00601	18	Bacteria(100)	Firmicutes(100)	Bacilli(100)	Lactobacillales(100)	Lactobacillaceae(100)	Lactobacillus(100)	Lactobacillus_unclassified(100)	Lactobacillus_unclassified(100)
Otu00602	18	Bacteria(100)	Firmicutes(100)	Bacilli(100)	Lactobacillales(100)	Lactobacillaceae(100)	Lactobacillus(100)	Lactobacillus_unclassified(100)	Lactobacillus_unclassified(100)
Otu00603	18	Bacteria(100)	Proteobacteria(100)	Gammaproteobacteria(100)	Gammaproteobacteria_order_incertae_sedis(100)	Gammaproteobacteria_family_incertae_sedis(100)	Gammaproteobacteria_family_incertae_sedis_unclassified(100)	Gammaproteobacteria_family_incertae_sedis_unclassified(100)	Gammaproteobacteria_family_incertae_sedis_unclassified(100)
Otu00604	18	Bacteria(100)	Firmicutes(100)	Bacilli(100)	Lactobacillales(100)	Lactobacillaceae(100)	Lactobacillus(100)	Lactobacillus_unclassified(89)	Lactobacillus_unclassified(89)
Otu00605	18	Bacteria(100)	Proteobacteria(100)	Gammaproteobacteria(100)	Gammaproteobacteria_order_incertae_sedis(100)	Gammaproteobacteria_family_incertae_sedis(100)	Gammaproteobacteria_family_incertae_sedis_unclassified(100)	Gammaproteobacteria_family_incertae_sedis_unclassified(100)	Gammaproteobacteria_family_incertae_sedis_unclassified(100)
Otu00606	18	Bacteria(100)	Firmicutes(100)	Bacilli(100)	Lactobacillales(100)	Lactobacillaceae(100)	Lactobacillaceae_unclassified(100)	Lactobacillaceae_unclassified(100)	Lactobacillaceae_unclassified(100)
Otu00607	18	Bacteria(100)	Firmicutes(100)	Bacilli(100)	Lactobacillales(100)	Leuconostocaceae(100)	Fructobacillus(100)	Fructobacillus_unclassified(100)	Fructobacillus_unclassified(100)
Otu00608	18	Bacteria(100)	Firmicutes(100)	Bacilli(100)	Lactobacillales(100)	Lactobacillaceae(100)	Lactobacillus(100)	Firm5(100)	Firm5_unclassified(100)
Otu00609	18	Bacteria(100)	Proteobacteria(100)	Betaproteobacteria(100)	Neisseriales(100)	Neisseriaceae(100)	Neisseriaceae_unclassified(100)	Neisseriaceae_unclassified(100)	Neisseriaceae_unclassified(100)
Otu00610	18	Bacteria(100)	Proteobacteria(100)	Gammaproteobacteria(100)	Gammaproteobacteria_order_incertae_sedis(100)	Gammaproteobacteria_family_incertae_sedis(100)	Gamma2(100)	Gamma2_unclassified(100)	Gamma2_unclassified(100)
Otu00611	18	Bacteria(100)	Firmicutes(100)	Bacilli(100)	Lactobacillales(100)	Lactobacillaceae(100)	Lactobacillus(100)	Lactobacillus_unclassified(100)	Lactobacillus_unclassified(100)
Otu00612	18	Bacteria(100)	Proteobacteria(100)	Alphaproteobacteria(100)	Rhodospirillales(100)	Acetobacteraceae(100)	Gluconobacter(100)	Alpha2.2(100)	Alpha2.2_unclassified(100)
Otu00613	18	Bacteria(100)	Firmicutes(100)	Bacilli(100)	Lactobacillales(100)	Lactobacillaceae(100)	Lactobacillus(100)	Firm5(89)	Firm5_unclassified(89)
Otu00614	18	Bacteria(100)	Proteobacteria(100)	Gammaproteobacteria(100)	Gammaproteobacteria_order_incertae_sedis(100)	Gammaproteobacteria_family_incertae_sedis(100)	unclassified(100)	unclassified(100)	unclassified(100)
Otu00615	17	Bacteria(100)	Proteobacteria(100)	Proteobacteria_unclassified(100)	Proteobacteria_unclassified(100)	Proteobacteria_unclassified(100)	Proteobacteria_unclassified(100)	Proteobacteria_unclassified(100)	Proteobacteria_unclassified(100)
Otu00616	17	Bacteria(100)	Bacteria_unclassified(100)	Bacteria_unclassified(100)	Bacteria_unclassified(100)	Bacteria_unclassified(100)	Bacteria_unclassified(100)	Bacteria_unclassified(100)	Bacteria_unclassified(100)
Otu00617	17	Bacteria(100)	Firmicutes(100)	Bacilli(100)	Lactobacillales(100)	Lactobacillaceae(100)	Lactobacillus(100)	Firm5(100)	Firm5_unclassified(100)
Otu00618	17	Bacteria(100)	Proteobacteria(100)	Gammaproteobacteria(100)	Gammaproteobacteria_order_incertae_sedis(100)	Gammaproteobacteria_family_incertae_sedis(100)	Gammaproteobacteria_family_incertae_sedis_unclassified(100)	Gammaproteobacteria_family_incertae_sedis_unclassified(100)	Gammaproteobacteria_family_incertae_sedis_unclassified(100)
Otu00619	17	Bacteria(100)	Firmicutes(100)	Bacilli(100)	Lactobacillales(100)	Lactobacillaceae(100)	Lactobacillus(100)	Firm5(100)	Firm5_unclassified(100)
Otu00620	17	Bacteria(100)	Firmicutes(100)	Bacilli(100)	Lactobacillales(100)	Lactobacillaceae(100)	Lactobacillus(100)	Firm5(89)	Firm5_unclassified(89)
Otu00621	17	Bacteria(100)	Firmicutes(100)	Bacilli(100)	Lactobacillales(100)	Lactobacillales_unclassified(89)	Lactobacillales_unclassified(89)	Lactobacillales_unclassified(89)	Lactobacillales_unclassified(89)
Otu00622	17	Bacteria(100)	Proteobacteria(100)	Gammaproteobacteria(100)	Gammaproteobacteria_order_incertae_sedis(100)	Gammaproteobacteria_family_incertae_sedis(100)	Gammaproteobacteria_family_incertae_sedis_unclassified(77)	Gammaproteobacteria_family_incertae_sedis_unclassified(77)	Gammaproteobacteria_family_incertae_sedis_unclassified(77)
Otu00623	17	Bacteria(100)	Firmicutes(100)	Bacilli(100)	Lactobacillales(100)	Lactobacillaceae(100)	Lactobacillus(95)	Lactobacillus_unclassified(95)	Lactobacillus_unclassified(95)
Otu00624	17	Bacteria(100)	Proteobacteria(100)	Gammaproteobacteria(100)	Gammaproteobacteria_order_incertae_sedis(100)	Gammaproteobacteria_family_incertae_sedis(100)	Gammaproteobacteria_family_incertae_sedis_unclassified(100)	Gammaproteobacteria_family_incertae_sedis_unclassified(100)	Gammaproteobacteria_family_incertae_sedis_unclassified(100)
Otu00625	17	Bacteria(100)	Bacteria_unclassified(100)	Bacteria_unclassified(100)	Bacteria_unclassified(100)	Bacteria_unclassified(100)	Bacteria_unclassified(100)	Bacteria_unclassified(100)	Bacteria_unclassified(100)
Otu00626	17	Bacteria(100)	Proteobacteria(100)	Gammaproteobacteria(100)	Gammaproteobacteria_order_incertae_sedis(100)	Gammaproteobacteria_family_incertae_sedis(100)	Gammaproteobacteria_family_incertae_sedis_unclassified(100)	Gammaproteobacteria_family_incertae_sedis_unclassified(100)	Gammaproteobacteria_family_incertae_sedis_unclassified(100)
Otu00627	17	Bacteria(100)	Actinobacteria(100)	Actinobacteria(100)	Bifidobacteriales(100)	Bifidobacteriaceae(100)	Bifidobacteriaceae_unclassified(100)	Bifidobacteriaceae_unclassified(100)	Bifidobacteriaceae_unclassified(100)
Otu00628	17	Bacteria(100)	Bacteria_unclassified(59)	Bacteria_unclassified(59)	Bacteria_unclassified(59)	Bacteria_unclassified(59)	Bacteria_unclassified(59)	Bacteria_unclassified(59)	Bacteria_unclassified(59)
Otu00629	17	Bacteria(100)	Proteobacteria(100)	Betaproteobacteria(100)	Neisseriales(100)	Neisseriaceae(100)	BetaSnodgrassella(59)	BetaSnodgrassella_unclassified(59)	BetaSnodgrassella_unclassified(59)
Otu00630	17	Bacteria(100)	Proteobacteria(100)	Betaproteobacteria(100)	Neisseriales(100)	Neisseriaceae(100)	Neisseriaceae_unclassified(89)	Neisseriaceae_unclassified(89)	Neisseriaceae_unclassified(89)
Otu00631	17	Bacteria(100)	Proteobacteria(100)	Alphaproteobacteria(100)	Rhodospirillales(100)	Acetobacteraceae(100)	Gluconobacter(100)	Alpha2.2(100)	Alpha2.2_unclassified(100)
Otu00632	17	Bacteria(100)	Firmicutes(100)	Bacilli(100)	Lactobacillales(100)	Lactobacillaceae(100)	Lactobacillus(100)	Firm5(100)	Firm5_unclassified(100)
Otu00633	17	Bacteria(100)	Proteobacteria(100)	Gammaproteobacteria(100)	Gammaproteobacteria_order_incertae_sedis(100)	Gammaproteobacteria_family_incertae_sedis(100)	Gammaproteobacteria_family_incertae_sedis_unclassified(100)	Gammaproteobacteria_family_incertae_sedis_unclassified(100)	Gammaproteobacteria_family_incertae_sedis_unclassified(100)
Otu00634	17	Bacteria(100)	Proteobacteria(100)	Betaproteobacteria(100)	Neisseriales(100)	Neisseriaceae(100)	Beta(77)	Beta_unclassified(77)	Beta_unclassified(77)
Otu00635	17	Bacteria(100)	Proteobacteria(100)	Gammaproteobacteria(100)	Gammaproteobacteria_order_incertae_sedis(100)	Gammaproteobacteria_family_incertae_sedis(100)	Gamma2(89)	Gamma2_unclassified(89)	Gamma2_unclassified(89)
Otu00636	17	Bacteria(100)	Firmicutes(100)	Bacilli(100)	Lactobacillales(100)	Lactobacillaceae(100)	Lactobacillus(100)	Lactobacillus_unclassified(100)	Lactobacillus_unclassified(100)
Otu00637	17	Bacteria(100)	Proteobacteria(100)	Alphaproteobacteria(100)	Rhodospirillales(100)	Acetobacteraceae(100)	Gluconobacter(100)	Alpha2.2(100)	Alpha2.2_unclassified(100)
Otu00638	17	Bacteria(100)	Proteobacteria(100)	Betaproteobacteria(100)	Neisseriales(100)	Neisseriaceae(100)	BetaSnodgrassella(89)	BetaSnodgrassella_unclassified(89)	BetaSnodgrassella_unclassified(89)
Otu00639	17	Bacteria(100)	Proteobacteria(100)	Gammaproteobacteria(100)	Gammaproteobacteria_order_incertae_sedis(100)	Gammaproteobacteria_family_incertae_sedis(100)	Gamma2(100)	Gamma2_unclassified(100)	Gamma2_unclassified(100)
Otu00640	17	Bacteria(100)	Proteobacteria(100)	Betaproteobacteria(100)	Neisseriales(100)	Neisseriaceae(100)	Neisseriaceae_unclassified(95)	Neisseriaceae_unclassified(95)	Neisseriaceae_unclassified(95)
Otu00641	17	Bacteria(100)	Firmicutes(100)	Bacilli(100)	Lactobacillales(100)	Lactobacillaceae(100)	Lactobacillus(100)	Lactobacillus_unclassified(100)	Lactobacillus_unclassified(100)
Otu00642	17	Bacteria(100)	Bacteria_unclassified(100)	Bacteria_unclassified(100)	Bacteria_unclassified(100)	Bacteria_unclassified(100)	Bacteria_unclassified(100)	Bacteria_unclassified(100)	Bacteria_unclassified(100)
Otu00643	17	Bacteria(100)	Actinobacteria(100)	Actinobacteria(100)	Bifidobacteriales(100)	Bifidobacteriaceae(100)	BeeBifido(100)	BeeBifido_unclassified(100)	BeeBifido_unclassified(100)
Otu00644	17	Bacteria(100)	Firmicutes(100)	Bacilli(100)	Lactobacillales(100)	Lactobacillaceae(100)	Lactobacillus(100)	Lactobacillus_unclassified(100)	Lactobacillus_unclassified(100)
Otu00645	17	Bacteria(100)	Firmicutes(100)	Bacilli(100)	Lactobacillales(100)	Lactobacillaceae(100)	Lactobacillus(100)	Firm5(100)	Firm5_unclassified(100)
Otu00646	17	Bacteria(100)	Proteobacteria(100)	Gammaproteobacteria(100)	Gammaproteobacteria_unclassified(100)	Gammaproteobacteria_unclassified(100)	Gammaproteobacteria_unclassified(100)	Gammaproteobacteria_unclassified(100)	Gammaproteobacteria_unclassified(100)
Otu00647	17	Bacteria(100)	Firmicutes(100)	Bacilli(100)	Lactobacillales(100)	Lactobacillaceae(100)	Lactobacillus(89)	Lactobacillus_unclassified(89)	Lactobacillus_unclassified(89)
Otu00648	17	Bacteria(100)	Bacteria_unclassified(100)	Bacteria_unclassified(100)	Bacteria_unclassified(100)	Bacteria_unclassified(100)	Bacteria_unclassified(100)	Bacteria_unclassified(100)	Bacteria_unclassified(100)
Otu00649	17	Bacteria(100)	Firmicutes(100)	Bacilli(100)	Lactobacillales(100)	Lactobacillaceae(100)	Lactobacillus(100)	Firm5(100)	Firm5_unclassified(100)
Otu00650	17	Bacteria(100)	Actinobacteria(100)	Actinobacteria(100)	Bifidobacteriales(100)	Bifidobacteriaceae(100)	Bifidobacterium(100)	BeeBifido(100)	BeeBifido_unclassified(100)
Otu00651	16	Bacteria(100)	Firmicutes(100)	Bacilli(100)	Lactobacillales(100)	Lactobacillaceae(100)	Lactobacillus(100)	Firm5(100)	Firm5_unclassified(100)
Otu00652	16	Bacteria(100)	Bacteria_unclassified(94)	Bacteria_unclassified(94)	Bacteria_unclassified(94)	Bacteria_unclassified(94)	Bacteria_unclassified(94)	Bacteria_unclassified(94)	Bacteria_unclassified(94)
Otu00653	16	Bacteria(100)	Firmicutes(100)	Bacilli(100)	Lactobacillales(100)	Lactobacillaceae(94)	Lactobacillus(94)	Lactobacillus_unclassified(57)	Lactobacillus_unclassified(57)
Otu00654	16	Bacteria(100)	Firmicutes(100)	Bacilli(100)	Lactobacillales(100)	Lactobacillaceae(100)	Lactobacillus(100)	Lactobacillus_unclassified(100)	Lactobacillus_unclassified(100)
Otu00655	16	Bacteria(100)	Firmicutes(100)	Bacilli(100)	Lactobacillales(100)	Lactobacillaceae(100)	Lactobacillus(100)	Firm4(100)	Firm4_unclassified(100)
Otu00656	16	Bacteria(100)	Firmicutes(100)	Bacilli(100)	Lactobacillales(100)	Lactobacillaceae(100)	Lactobacillus(100)	Firm5(63)	Firm5_unclassified(63)
Otu00657	16	Bacteria(100)	Proteobacteria(100)	Gammaproteobacteria(100)	Gammaproteobacteria_order_incertae_sedis(100)	Gammaproteobacteria_family_incertae_sedis(100)	Gamma-1Gilliamella(100)	Gamma-1Gilliamella_unclassified(100)	Gamma-1Gilliamella_unclassified(100)
Otu00658	16	Bacteria(100)	Proteobacteria(100)	Betaproteobacteria(100)	Neisseriales(100)	Neisseriaceae(100)	Neisseriaceae_unclassified(82)	Neisseriaceae_unclassified(82)	Neisseriaceae_unclassified(82)
Otu00659	16	Bacteria(100)	Firmicutes(100)	Bacilli(100)	Lactobacillales(100)	Lactobacillaceae(100)	Lactobacillus(100)	Firm5(100)	Firm5_unclassified(100)
Otu00660	16	Bacteria(100)	Bacteria_unclassified(100)	Bacteria_unclassified(100)	Bacteria_unclassified(100)	Bacteria_unclassified(100)	Bacteria_unclassified(100)	Bacteria_unclassified(100)	Bacteria_unclassified(100)
Otu00661	16	Bacteria(100)	Firmicutes(100)	Bacilli(100)	Lactobacillales(100)	Lactobacillaceae(100)	Lactobacillus(100)	Lactobacillus_unclassified(100)	Lactobacillus_unclassified(100)
Otu00662	16	Bacteria(100)	Proteobacteria(100)	Gammaproteobacteria(100)	Gammaproteobacteria_order_incertae_sedis(100)	Gammaproteobacteria_family_incertae_sedis(100)	Gamma2(100)	Gamma2_unclassified(100)	Gamma2_unclassified(100)
Otu00663	16	Bacteria(100)	Firmicutes(100)	Bacilli(100)	Lactobacillales(100)	Lactobacillaceae(100)	Lactobacillus(100)	Firm5(100)	Firm5_unclassified(100)
Otu00664	16	Bacteria(100)	Firmicutes(100)	Bacilli(100)	Lactobacillales(100)	Lactobacillaceae(100)	Lactobacillaceae_unclassified(100)	Lactobacillaceae_unclassified(100)	Lactobacillaceae_unclassified(100)
Otu00665	16	Bacteria(100)	Firmicutes(100)	Bacilli(100)	Lactobacillales(100)	Lactobacillaceae(100)	Lactobacillus(100)	Lactobacillus_unclassified(100)	Lactobacillus_unclassified(100)
Otu00666	16	Bacteria(100)	Proteobacteria(100)	Gammaproteobacteria(100)	Gammaproteobacteria_order_incertae_sedis(100)	Gammaproteobacteria_family_incertae_sedis(100)	Gammaproteobacteria_family_incertae_sedis_unclassified(94)	Gammaproteobacteria_family_incertae_sedis_unclassified(94)	Gammaproteobacteria_family_incertae_sedis_unclassified(94)
Otu00667	16	Bacteria(100)	Proteobacteria(100)	Gammaproteobacteria(100)	Gammaproteobacteria_order_incertae_sedis(100)	Gammaproteobacteria_family_incertae_sedis(100)	Gamma-1Gilliamella(100)	Gamma-1Gilliamella_unclassified(100)	Gamma-1Gilliamella_unclassified(100)
Otu00668	16	Bacteria(100)	Firmicutes(100)	Bacilli(100)	Lactobacillales(100)	Lactobacillaceae(100)	Lactobacillus(100)	Lactobacillus_unclassified(100)	Lactobacillus_unclassified(100)
Otu00669	16	Bacteria(100)	Proteobacteria(100)	Betaproteobacteria(100)	Neisseriales(100)	Neisseriaceae(100)	Neisseriaceae_unclassified(100)	Neisseriaceae_unclassified(100)	Neisseriaceae_unclassified(100)
Otu00670	16	Bacteria(100)	Proteobacteria(100)	Gammaproteobacteria(100)	Gammaproteobacteria_order_incertae_sedis(100)	Gammaproteobacteria_family_incertae_sedis(100)	Gammaproteobacteria_family_incertae_sedis_unclassified(100)	Gammaproteobacteria_family_incertae_sedis_unclassified(100)	Gammaproteobacteria_family_incertae_sedis_unclassified(100)
Otu00671	16	Bacteria(100)	Proteobacteria(100)	Gammaproteobacteria(100)	Gammaproteobacteria_order_incertae_sedis(100)	Gammaproteobacteria_family_incertae_sedis(100)	Gamma-1Gilliamella(100)	Gamma-1Gilliamella_unclassified(100)	Gamma-1Gilliamella_unclassified(100)
Otu00672	16	Bacteria(100)	Actinobacteria(100)	Actinobacteria(100)	Bifidobacteriales(100)	Bifidobacteriaceae(100)	Bifidobacteriaceae_unclassified(100)	Bifidobacteriaceae_unclassified(100)	Bifidobacteriaceae_unclassified(100)
Otu00673	16	Bacteria(100)	Firmicutes(100)	Bacilli(100)	Lactobacillales(100)	Lactobacillaceae(100)	Lactobacillus(100)	Firm5(94)	Firm5_unclassified(94)
Otu00674	16	Bacteria(100)	Proteobacteria(100)	Betaproteobacteria(100)	Neisseriales(100)	Neisseriaceae(100)	Neisseriaceae_unclassified(100)	Neisseriaceae_unclassified(100)	Neisseriaceae_unclassified(100)
Otu00675	16	Bacteria(100)	Proteobacteria(100)	Betaproteobacteria(100)	Neisseriales(100)	Neisseriaceae(100)	Neisseriaceae_unclassified(82)	Neisseriaceae_unclassified(82)	Neisseriaceae_unclassified(82)
Otu00676	16	Bacteria(100)	Proteobacteria(100)	Proteobacteria_unclassified(100)	Proteobacteria_unclassified(100)	Proteobacteria_unclassified(100)	Proteobacteria_unclassified(100)	Proteobacteria_unclassified(100)	Proteobacteria_unclassified(100)
Otu00677	16	Bacteria(100)	Proteobacteria(100)	Gammaproteobacteria(100)	Gammaproteobacteria_order_incertae_sedis(100)	Gammaproteobacteria_family_incertae_sedis(100)	Gamma-1Gilliamella(75)	Gamma-1Gilliamella_unclassified(75)	Gamma-1Gilliamella_unclassified(75)
Otu00678	16	Bacteria(100)	Proteobacteria(100)	Gammaproteobacteria(100)	Gammaproteobacteria_order_incertae_sedis(100)	Gammaproteobacteria_family_incertae_sedis(100)	Gammaproteobacteria_family_incertae_sedis_unclassified(100)	Gammaproteobacteria_family_incertae_sedis_unclassified(100)	Gammaproteobacteria_family_incertae_sedis_unclassified(100)
Otu00679	16	Bacteria(100)	Proteobacteria(100)	Gammaproteobacteria(100)	Gammaproteobacteria_order_incertae_sedis(100)	Gammaproteobacteria_family_incertae_sedis(100)	Gammaproteobacteria_family_incertae_sedis_unclassified(100)	Gammaproteobacteria_family_incertae_sedis_unclassified(100)	Gammaproteobacteria_family_incertae_sedis_unclassified(100)
Otu00680	16	Bacteria(100)	Firmicutes(100)	Bacilli(100)	Lactobacillales(100)	Lactobacillaceae(100)	Lactobacillaceae_unclassified(100)	Lactobacillaceae_unclassified(100)	Lactobacillaceae_unclassified(100)
Otu00681	16	Bacteria(100)	Firmicutes(100)	Bacilli(100)	Lactobacillales(100)	Lactobacillaceae(100)	Lactobacillus(100)	Firm5(100)	Firm5_unclassified(100)
Otu00682	16	Bacteria(100)	Firmicutes(100)	Bacilli(100)	Lactobacillales(100)	Lactobacillaceae(100)	Lactobacillus(100)	Firm5(100)	Firm5_unclassified(100)
Otu00683	16	Bacteria(100)	Proteobacteria(100)	Alphaproteobacteria(100)	Rhodospirillales(100)	Acetobacteraceae(100)	Acetobacteraceae_unclassified(100)	Acetobacteraceae_unclassified(100)	Acetobacteraceae_unclassified(100)
Otu00684	16	Bacteria(100)	Firmicutes(100)	Bacilli(100)	Lactobacillales(100)	Lactobacillaceae(100)	Lactobacillus(100)	Firm5(100)	Firm5_unclassified(100)
Otu00685	16	Bacteria(100)	Firmicutes(100)	Bacilli(100)	Lactobacillales(100)	Lactobacillaceae(100)	Lactobacillus(100)	Firm5(100)	Firm5_unclassified(100)
Otu00686	16	Bacteria(100)	Firmicutes(100)	Bacilli(100)	Lactobacillales(100)	Lactobacillaceae(100)	Lactobacillus(100)	Firm5(100)	Firm5_unclassified(100)
Otu00687	16	Bacteria(100)	Proteobacteria(100)	Alphaproteobacteria(100)	Rhodospirillales(100)	Acetobacteraceae(100)	Saccharibacter(100)	Alpha2.2(100)	Alpha2.2_unclassified(100)
Otu00688	16	Bacteria(100)	Proteobacteria(100)	Betaproteobacteria(100)	Neisseriales(100)	Neisseriaceae(100)	BetaSnodgrassella(100)	BetaSnodgrassella_unclassified(100)	BetaSnodgrassella_unclassified(100)
Otu00689	15	Bacteria(100)	Proteobacteria(100)	Betaproteobacteria(100)	Neisseriales(100)	Neisseriaceae(100)	BetaSnodgrassella(54)	BetaSnodgrassella_unclassified(54)	BetaSnodgrassella_unclassified(54)
Otu00690	15	Bacteria(100)	Proteobacteria(100)	Betaproteobacteria(100)	Neisseriales(100)	Neisseriaceae(100)	BetaSnodgrassella(94)	BetaSnodgrassella_unclassified(94)	BetaSnodgrassella_unclassified(94)
Otu00691	15	Bacteria(100)	Proteobacteria(100)	Gammaproteobacteria(100)	Gammaproteobacteria_order_incertae_sedis(100)	Gammaproteobacteria_family_incertae_sedis(100)	Gammaproteobacteria_family_incertae_sedis_unclassified(100)	Gammaproteobacteria_family_incertae_sedis_unclassified(100)	Gammaproteobacteria_family_incertae_sedis_unclassified(100)
Otu00692	15	Bacteria(100)	Firmicutes(100)	Bacilli(100)	Lactobacillales(100)	Lactobacillaceae(100)	Lactobacillus(100)	Lactobacillus_unclassified(54)	Lactobacillus_unclassified(54)
Otu00693	15	Bacteria(100)	Proteobacteria(100)	Gammaproteobacteria(100)	Gammaproteobacteria_order_incertae_sedis(100)	Gammaproteobacteria_family_incertae_sedis(100)	Gamma2(100)	Gamma2_unclassified(100)	Gamma2_unclassified(100)
Otu00694	15	Bacteria(100)	Proteobacteria(100)	Gammaproteobacteria(100)	Enterobacteriales(100)	Enterobacteriaceae(100)	Enterobacteriaceae_unclassified(100)	Enterobacteriaceae_unclassified(100)	Enterobacteriaceae_unclassified(100)
Otu00695	15	Bacteria(100)	Firmicutes(100)	Bacilli(100)	Lactobacillales(100)	Lactobacillaceae(100)	Lactobacillaceae_unclassified(80)	Lactobacillaceae_unclassified(80)	Lactobacillaceae_unclassified(80)
Otu00696	15	Bacteria(100)	Proteobacteria(100)	Gammaproteobacteria(100)	Gammaproteobacteria_order_incertae_sedis(100)	Gammaproteobacteria_family_incertae_sedis(100)	Gammaproteobacteria_family_incertae_sedis_unclassified(80)	Gammaproteobacteria_family_incertae_sedis_unclassified(80)	Gammaproteobacteria_family_incertae_sedis_unclassified(80)
Otu00697	15	Bacteria(100)	Firmicutes(100)	Bacilli(100)	Lactobacillales(100)	Lactobacillaceae(100)	Lactobacillus(100)	Lactobacillus_unclassified(74)	Lactobacillus_unclassified(74)
Otu00698	15	Bacteria(100)	Proteobacteria(100)	Betaproteobacteria(100)	Neisseriales(100)	Neisseriaceae(100)	Neisseriaceae_unclassified(100)	Neisseriaceae_unclassified(100)	Neisseriaceae_unclassified(100)
Otu00699	15	Bacteria(100)	Proteobacteria(100)	Alphaproteobacteria(100)	Rhodospirillales(100)	Acetobacteraceae(100)	Acetobacteraceae_unclassified(100)	Acetobacteraceae_unclassified(100)	Acetobacteraceae_unclassified(100)
Otu00700	15	Bacteria(100)	Proteobacteria(100)	Betaproteobacteria(100)	Neisseriales(100)	Neisseriaceae(100)	Neisseriaceae_unclassified(100)	Neisseriaceae_unclassified(100)	Neisseriaceae_unclassified(100)
Otu00701	15	Bacteria(100)	Firmicutes(100)	Bacilli(100)	Lactobacillales(100)	Lactobacillaceae(100)	Lactobacillus(100)	Firm5(100)	Firm5_unclassified(100)
Otu00702	15	Bacteria(100)	Actinobacteria(100)	Actinobacteria(100)	Bifidobacteriales(100)	Bifidobacteriaceae(100)	BeeBifido(94)	BeeBifido_unclassified(94)	BeeBifido_unclassified(94)
Otu00703	15	Bacteria(100)	Bacteria_unclassified(67)	Bacteria_unclassified(67)	Bacteria_unclassified(67)	Bacteria_unclassified(67)	Bacteria_unclassified(67)	Bacteria_unclassified(67)	Bacteria_unclassified(67)
Otu00704	15	Bacteria(100)	Firmicutes(100)	Bacilli(100)	Lactobacillales(100)	Lactobacillaceae(100)	Lactobacillus(100)	Lactobacillus_unclassified(100)	Lactobacillus_unclassified(100)
Otu00705	15	Bacteria(100)	Firmicutes(100)	Bacilli(100)	Lactobacillales(100)	Lactobacillaceae(100)	Lactobacillus(100)	Firm4(87)	Firm4_unclassified(87)
Otu00706	15	Bacteria(100)	Proteobacteria(100)	Gammaproteobacteria(100)	Gammaproteobacteria_order_incertae_sedis(100)	Gammaproteobacteria_family_incertae_sedis(100)	Gamma-1Gilliamella(67)	Gamma-1Gilliamella_unclassified(67)	Gamma-1Gilliamella_unclassified(67)
Otu00707	15	Bacteria(100)	Firmicutes(100)	Bacilli(100)	Lactobacillales(100)	Lactobacillaceae(100)	Lactobacillus(100)	Lactobacillus_unclassified(100)	Lactobacillus_unclassified(100)
Otu00708	15	Bacteria(100)	Firmicutes(100)	Bacilli(100)	Lactobacillales(100)	Lactobacillaceae(100)	Lactobacillus(100)	Firm5(100)	Firm5_unclassified(100)
Otu00709	15	Bacteria(100)	Proteobacteria(100)	Betaproteobacteria(100)	Neisseriales(100)	Neisseriaceae(100)	Neisseriaceae_unclassified(87)	Neisseriaceae_unclassified(87)	Neisseriaceae_unclassified(87)
Otu00710	15	Bacteria(100)	Proteobacteria(100)	Gammaproteobacteria(100)	Gammaproteobacteria_unclassified(100)	Gammaproteobacteria_unclassified(100)	Gammaproteobacteria_unclassified(100)	Gammaproteobacteria_unclassified(100)	Gammaproteobacteria_unclassified(100)
Otu00711	15	Bacteria(100)	Firmicutes(100)	Bacilli(100)	Lactobacillales(100)	Lactobacillaceae(100)	Lactobacillus(100)	Firm5(87)	Firm5_unclassified(87)
Otu00712	15	Bacteria(100)	Proteobacteria(100)	Gammaproteobacteria(100)	Gammaproteobacteria_order_incertae_sedis(100)	Gammaproteobacteria_family_incertae_sedis(100)	Gammaproteobacteria_family_incertae_sedis_unclassified(100)	Gammaproteobacteria_family_incertae_sedis_unclassified(100)	Gammaproteobacteria_family_incertae_sedis_unclassified(100)
Otu00713	15	Bacteria(100)	Proteobacteria(100)	Betaproteobacteria(100)	Burkholderiales(100)	Comamonadaceae(100)	Comamonas(100)	Comamonas_unclassified(100)	Comamonas_unclassified(100)
Otu00714	15	Bacteria(100)	Firmicutes(100)	Bacilli(100)	Lactobacillales(100)	Lactobacillaceae(100)	Lactobacillus(100)	Firm5(94)	Firm5_unclassified(94)
Otu00715	15	Bacteria(100)	Actinobacteria(100)	Actinobacteria(100)	Bifidobacteriales(100)	Bifidobacteriaceae(100)	Bifidobacteriaceae_unclassified(100)	Bifidobacteriaceae_unclassified(100)	Bifidobacteriaceae_unclassified(100)
Otu00716	15	Bacteria(100)	Proteobacteria(100)	Gammaproteobacteria(100)	Gammaproteobacteria_order_incertae_sedis(100)	Gammaproteobacteria_family_incertae_sedis(100)	Gammaproteobacteria_family_incertae_sedis_unclassified(100)	Gammaproteobacteria_family_incertae_sedis_unclassified(100)	Gammaproteobacteria_family_incertae_sedis_unclassified(100)
Otu00717	15	Bacteria(100)	Actinobacteria(100)	Actinobacteria(100)	Bifidobacteriales(100)	Bifidobacteriaceae(100)	Bifidobacteriaceae_unclassified(100)	Bifidobacteriaceae_unclassified(100)	Bifidobacteriaceae_unclassified(100)
Otu00718	15	Bacteria(100)	Proteobacteria(100)	Gammaproteobacteria(100)	Gammaproteobacteria_order_incertae_sedis(100)	Gammaproteobacteria_family_incertae_sedis(100)	Gammaproteobacteria_family_incertae_sedis_unclassified(100)	Gammaproteobacteria_family_incertae_sedis_unclassified(100)	Gammaproteobacteria_family_incertae_sedis_unclassified(100)
Otu00719	15	Bacteria(100)	Actinobacteria(100)	Actinobacteria(100)	Actinomycetales(100)	Dermabacteraceae(100)	Dermabacteraceae_unclassified(100)	Dermabacteraceae_unclassified(100)	Dermabacteraceae_unclassified(100)
Otu00720	15	Bacteria(100)	Firmicutes(100)	Bacilli(100)	Lactobacillales(100)	Lactobacillaceae(100)	Lactobacillus(100)	Firm5(100)	Firm5_unclassified(100)
Otu00721	15	Bacteria(100)	Proteobacteria(100)	Gammaproteobacteria(100)	Gammaproteobacteria_order_incertae_sedis(100)	Gammaproteobacteria_family_incertae_sedis(100)	Gamma-1Gilliamella(100)	Gamma-1Gilliamella_unclassified(100)	Gamma-1Gilliamella_unclassified(100)
Otu00722	15	Bacteria(100)	Proteobacteria(100)	Betaproteobacteria(100)	Neisseriales(100)	Neisseriaceae(100)	Neisseriaceae_unclassified(100)	Neisseriaceae_unclassified(100)	Neisseriaceae_unclassified(100)
Otu00723	15	Bacteria(100)	Proteobacteria(100)	Betaproteobacteria(100)	Neisseriales(100)	Neisseriaceae(100)	Neisseriaceae_unclassified(100)	Neisseriaceae_unclassified(100)	Neisseriaceae_unclassified(100)
Otu00724	15	Bacteria(100)	Proteobacteria(100)	Alphaproteobacteria(100)	Rhodospirillales(100)	Acetobacteraceae(100)	Saccharibacter(100)	Alpha2.2(100)	Alpha2.2_unclassified(100)
Otu00725	15	Bacteria(100)	Actinobacteria(94)	Actinobacteria(94)	Bifidobacteriales(94)	Bifidobacteriaceae(94)	Bifidobacteriaceae_unclassified(94)	Bifidobacteriaceae_unclassified(94)	Bifidobacteriaceae_unclassified(94)
Otu00726	15	Bacteria(100)	Firmicutes(100)	Bacilli(100)	Lactobacillales(100)	Lactobacillaceae(100)	Lactobacillus(100)	Lactobacillus_unclassified(100)	Lactobacillus_unclassified(100)
Otu00727	15	Bacteria(100)	Proteobacteria(100)	Betaproteobacteria(100)	Neisseriales(100)	Neisseriaceae(100)	Neisseriaceae_unclassified(100)	Neisseriaceae_unclassified(100)	Neisseriaceae_unclassified(100)
Otu00728	15	Bacteria(100)	Proteobacteria(100)	Betaproteobacteria(100)	Neisseriales(100)	Neisseriaceae(100)	Neisseriaceae_unclassified(54)	Neisseriaceae_unclassified(54)	Neisseriaceae_unclassified(54)
Otu00729	15	Bacteria(100)	Firmicutes(100)	Bacilli(100)	Lactobacillales(100)	Lactobacillaceae(100)	Lactobacillus(100)	Lactobacillus_unclassified(100)	Lactobacillus_unclassified(100)
Otu00730	15	Bacteria(100)	Proteobacteria(100)	Betaproteobacteria(100)	Neisseriales(100)	Neisseriaceae(100)	BetaSnodgrassella(100)	BetaSnodgrassella_unclassified(100)	BetaSnodgrassella_unclassified(100)
Otu00731	15	Bacteria(100)	Firmicutes(100)	Bacilli(100)	Lactobacillales(100)	Lactobacillaceae(100)	Lactobacillus(100)	Firm5(100)	Firm5_unclassified(100)
Otu00732	15	Bacteria(100)	Firmicutes(100)	Bacilli(100)	Lactobacillales(100)	Lactobacillaceae(100)	Lactobacillus(100)	Lactobacillus_unclassified(100)	Lactobacillus_unclassified(100)
Otu00733	15	Bacteria(100)	Proteobacteria(100)	Betaproteobacteria(100)	Neisseriales(100)	Neisseriaceae(100)	Neisseriaceae_unclassified(100)	Neisseriaceae_unclassified(100)	Neisseriaceae_unclassified(100)
Otu00734	15	Bacteria(100)	Proteobacteria(100)	Gammaproteobacteria(100)	Gammaproteobacteria_order_incertae_sedis(100)	Gammaproteobacteria_family_incertae_sedis(100)	Gammaproteobacteria_family_incertae_sedis_unclassified(100)	Gammaproteobacteria_family_incertae_sedis_unclassified(100)	Gammaproteobacteria_family_incertae_sedis_unclassified(100)
Otu00735	15	Bacteria(100)	Bacteria_unclassified(100)	Bacteria_unclassified(100)	Bacteria_unclassified(100)	Bacteria_unclassified(100)	Bacteria_unclassified(100)	Bacteria_unclassified(100)	Bacteria_unclassified(100)
Otu00736	15	Bacteria(100)	Proteobacteria(100)	Gammaproteobacteria(100)	Gammaproteobacteria_order_incertae_sedis(100)	Gammaproteobacteria_family_incertae_sedis(100)	Gammaproteobacteria_family_incertae_sedis_unclassified(100)	Gammaproteobacteria_family_incertae_sedis_unclassified(100)	Gammaproteobacteria_family_incertae_sedis_unclassified(100)
Otu00737	15	Bacteria(100)	Firmicutes(100)	Bacilli(100)	Lactobacillales(100)	Lactobacillales_unclassified(74)	Lactobacillales_unclassified(74)	Lactobacillales_unclassified(74)	Lactobacillales_unclassified(74)
Otu00738	15	Bacteria(100)	Bacteria_unclassified(100)	Bacteria_unclassified(100)	Bacteria_unclassified(100)	Bacteria_unclassified(100)	Bacteria_unclassified(100)	Bacteria_unclassified(100)	Bacteria_unclassified(100)
Otu00739	14	Bacteria(100)	Firmicutes(100)	Bacilli(100)	Lactobacillales(100)	Lactobacillaceae(100)	Lactobacillus(100)	Firm4(100)	Firm4_unclassified(100)
Otu00740	14	Bacteria(100)	Proteobacteria(100)	Alphaproteobacteria(100)	Rhodospirillales(100)	Acetobacteraceae(100)	Saccharibacter(100)	Alpha2.2(100)	Alpha2.2_unclassified(100)
Otu00741	14	Bacteria(100)	Firmicutes(100)	Bacilli(100)	Lactobacillales(100)	Lactobacillaceae(100)	Lactobacillus(100)	Firm5(100)	Firm5_unclassified(100)
Otu00742	14	Bacteria(100)	Proteobacteria(100)	Gammaproteobacteria(100)	Gammaproteobacteria_order_incertae_sedis(100)	Gammaproteobacteria_family_incertae_sedis(100)	Gamma-1(58)	Gamma-1_unclassified(58)	Gamma-1_unclassified(58)
Otu00743	14	Bacteria(100)	Actinobacteria(100)	Actinobacteria(100)	Bifidobacteriales(100)	Bifidobacteriaceae(100)	Bifidobacteriaceae_unclassified(100)	Bifidobacteriaceae_unclassified(100)	Bifidobacteriaceae_unclassified(100)
Otu00744	14	Bacteria(100)	Actinobacteria(100)	Actinobacteria(100)	Bifidobacteriales(100)	Bifidobacteriaceae(100)	BeeBifido(100)	BeeBifido_unclassified(100)	BeeBifido_unclassified(100)
Otu00745	14	Bacteria(100)	Firmicutes(100)	Bacilli(100)	Lactobacillales(100)	Lactobacillaceae(100)	Lactobacillaceae_unclassified(100)	Lactobacillaceae_unclassified(100)	Lactobacillaceae_unclassified(100)
Otu00746	14	Bacteria(100)	Firmicutes(100)	Bacilli(100)	Lactobacillales(100)	Lactobacillaceae(100)	Lactobacillus(100)	Lactobacillus_unclassified(100)	Lactobacillus_unclassified(100)
Otu00747	14	Bacteria(100)	Firmicutes(100)	Bacilli(100)	Lactobacillales(100)	Lactobacillaceae(100)	Lactobacillus(100)	Lactobacillus_unclassified(100)	Lactobacillus_unclassified(100)
Otu00748	14	Bacteria(100)	Proteobacteria(100)	Betaproteobacteria(100)	Neisseriales(100)	Neisseriaceae(100)	BetaSnodgrassella(100)	BetaSnodgrassella_unclassified(100)	BetaSnodgrassella_unclassified(100)
Otu00749	14	Bacteria(100)	Proteobacteria(100)	Betaproteobacteria(100)	Neisseriales(100)	Neisseriaceae(100)	Stenoxybacter(65)	Stenoxybacter_unclassified(65)	Stenoxybacter_unclassified(65)
Otu00750	14	Bacteria(100)	Proteobacteria(100)	Betaproteobacteria(100)	Neisseriales(100)	Neisseriaceae(100)	BetaSnodgrassella(86)	BetaSnodgrassella_unclassified(86)	BetaSnodgrassella_unclassified(86)
Otu00751	14	Bacteria(100)	Firmicutes(100)	Bacilli(100)	Lactobacillales(100)	Lactobacillaceae(100)	Lactobacillus(100)	Lactobacillus_unclassified(100)	Lactobacillus_unclassified(100)
Otu00752	14	Bacteria(100)	Firmicutes(100)	Bacilli(100)	Lactobacillales(100)	Lactobacillaceae(100)	Lactobacillus(100)	Firm5(100)	Firm5_unclassified(100)
Otu00753	14	Bacteria(100)	Proteobacteria(100)	Gammaproteobacteria(100)	Gammaproteobacteria_order_incertae_sedis(100)	Gammaproteobacteria_family_incertae_sedis(100)	Gammaproteobacteria_family_incertae_sedis_unclassified(100)	Gammaproteobacteria_family_incertae_sedis_unclassified(100)	Gammaproteobacteria_family_incertae_sedis_unclassified(100)
Otu00754	14	Bacteria(100)	Proteobacteria(100)	Gammaproteobacteria(100)	Gammaproteobacteria_order_incertae_sedis(100)	Gammaproteobacteria_family_incertae_sedis(100)	Gamma-1Gilliamella(86)	Gamma-1Gilliamella_unclassified(86)	Gamma-1Gilliamella_unclassified(86)
Otu00755	14	Bacteria(100)	Actinobacteria(100)	Actinobacteria(100)	Actinomycetales(100)	Dermabacteraceae(100)	Dermabacteraceae_unclassified(100)	Dermabacteraceae_unclassified(100)	Dermabacteraceae_unclassified(100)
Otu00756	14	Bacteria(100)	Proteobacteria(100)	Gammaproteobacteria(100)	Gammaproteobacteria_order_incertae_sedis(100)	Gammaproteobacteria_family_incertae_sedis(100)	Gamma2(100)	Gamma2_unclassified(100)	Gamma2_unclassified(100)
Otu00757	14	Bacteria(100)	Firmicutes(100)	Bacilli(100)	Lactobacillales(100)	Lactobacillaceae(100)	Lactobacillus(100)	Lactobacillus_unclassified(100)	Lactobacillus_unclassified(100)
Otu00758	14	Bacteria(100)	Firmicutes(100)	Bacilli(100)	Lactobacillales(100)	Lactobacillaceae(100)	Lactobacillus(100)	Firm5(72)	Firm5_unclassified(72)
Otu00759	14	Bacteria(100)	Firmicutes(100)	Bacilli(100)	Lactobacillales(100)	Lactobacillaceae(100)	Lactobacillus(100)	unclassified(100)	unclassified(100)
Otu00760	14	Bacteria(100)	Actinobacteria(100)	Actinobacteria(100)	Bifidobacteriales(100)	Bifidobacteriaceae(100)	BeeBifido(100)	BeeBifido_unclassified(100)	BeeBifido_unclassified(100)
Otu00761	14	Bacteria(100)	Proteobacteria(100)	Betaproteobacteria(100)	Neisseriales(100)	Neisseriaceae(100)	Neisseriaceae_unclassified(100)	Neisseriaceae_unclassified(100)	Neisseriaceae_unclassified(100)
Otu00762	14	Bacteria(100)	Firmicutes(100)	Bacilli(100)	Lactobacillales(100)	Lactobacillaceae(100)	Lactobacillus(100)	Firm5(100)	Firm5_unclassified(100)
Otu00763	14	Bacteria(100)	Proteobacteria(100)	Betaproteobacteria(100)	Neisseriales(100)	Neisseriaceae(100)	Neisseriaceae_unclassified(100)	Neisseriaceae_unclassified(100)	Neisseriaceae_unclassified(100)
Otu00764	14	Bacteria(100)	Firmicutes(100)	Bacilli(100)	Lactobacillales(100)	Lactobacillaceae(100)	Lactobacillus(100)	Firm5(100)	Firm5_unclassified(100)
Otu00765	14	Bacteria(100)	Firmicutes(100)	Bacilli(100)	Lactobacillales(100)	Lactobacillaceae(100)	Lactobacillus(100)	Firm5(65)	Firm5_unclassified(65)
Otu00766	14	Bacteria(100)	Firmicutes(100)	Bacilli(100)	Lactobacillales(100)	Lactobacillaceae(100)	Lactobacillus(100)	unclassified(100)	unclassified(100)
Otu00767	14	Bacteria(100)	Firmicutes(100)	Bacilli(100)	Lactobacillales(100)	Lactobacillaceae(100)	Lactobacillus(100)	Firm5(100)	Firm5_unclassified(100)
Otu00768	14	Bacteria(100)	Proteobacteria(100)	Gammaproteobacteria(100)	Gammaproteobacteria_order_incertae_sedis(100)	Gammaproteobacteria_family_incertae_sedis(100)	Gamma2(100)	Gamma2_unclassified(100)	Gamma2_unclassified(100)
Otu00769	14	Bacteria(100)	Proteobacteria(100)	Gammaproteobacteria(100)	Gammaproteobacteria_order_incertae_sedis(100)	Gammaproteobacteria_family_incertae_sedis(100)	Gammaproteobacteria_family_incertae_sedis_unclassified(93)	Gammaproteobacteria_family_incertae_sedis_unclassified(93)	Gammaproteobacteria_family_incertae_sedis_unclassified(93)
Otu00770	14	Bacteria(100)	Proteobacteria(100)	Betaproteobacteria(100)	Neisseriales(100)	Neisseriaceae(100)	Neisseriaceae_unclassified(79)	Neisseriaceae_unclassified(79)	Neisseriaceae_unclassified(79)
Otu00771	14	Bacteria(100)	Proteobacteria(100)	Gammaproteobacteria(100)	Gammaproteobacteria_order_incertae_sedis(100)	Gammaproteobacteria_family_incertae_sedis(100)	Gammaproteobacteria_family_incertae_sedis_unclassified(72)	Gammaproteobacteria_family_incertae_sedis_unclassified(72)	Gammaproteobacteria_family_incertae_sedis_unclassified(72)
Otu00772	14	Bacteria(100)	Firmicutes(100)	Bacilli(100)	Lactobacillales(100)	Lactobacillaceae(100)	Lactobacillus(100)	Firm5(100)	Firm5_unclassified(100)
Otu00773	14	Bacteria(100)	Firmicutes(100)	Bacilli(100)	Lactobacillales(100)	Lactobacillaceae(100)	Lactobacillus(100)	Firm4(100)	Firm4_unclassified(100)
Otu00774	14	Bacteria(100)	Proteobacteria(100)	Alphaproteobacteria(100)	Rhodospirillales(100)	Acetobacteraceae(100)	Saccharibacter(100)	Alpha2.2(100)	Alpha2.2_unclassified(100)
Otu00775	14	Bacteria(100)	Proteobacteria(100)	Gammaproteobacteria(100)	Gammaproteobacteria_order_incertae_sedis(100)	Gammaproteobacteria_family_incertae_sedis(100)	Gammaproteobacteria_family_incertae_sedis_unclassified(100)	Gammaproteobacteria_family_incertae_sedis_unclassified(100)	Gammaproteobacteria_family_incertae_sedis_unclassified(100)
Otu00776	14	Bacteria(100)	Firmicutes(100)	Bacilli(100)	Lactobacillales(100)	Lactobacillaceae(100)	Lactobacillus(100)	Firm5(100)	Firm5_unclassified(100)
Otu00777	14	Bacteria(100)	Bacteria_unclassified(100)	Bacteria_unclassified(100)	Bacteria_unclassified(100)	Bacteria_unclassified(100)	Bacteria_unclassified(100)	Bacteria_unclassified(100)	Bacteria_unclassified(100)
Otu00778	14	Bacteria(100)	Firmicutes(100)	Bacilli(100)	Lactobacillales(100)	Lactobacillaceae(100)	Lactobacillus(100)	Firm5(65)	Firm5_unclassified(65)
Otu00779	14	Bacteria(100)	Proteobacteria(100)	Alphaproteobacteria(100)	Rhodospirillales(100)	Acetobacteraceae(100)	Saccharibacter(72)	Alpha2.2(72)	Alpha2.2_unclassified(72)
Otu00780	14	Bacteria(100)	Proteobacteria(100)	Alphaproteobacteria(100)	Rhodospirillales(100)	Acetobacteraceae(100)	Acetobacteraceae_unclassified(100)	Acetobacteraceae_unclassified(100)	Acetobacteraceae_unclassified(100)
Otu00781	14	Bacteria(100)	Proteobacteria(100)	Alphaproteobacteria(100)	Rhodospirillales(100)	Acetobacteraceae(100)	Acetobacteraceae_unclassified(100)	Acetobacteraceae_unclassified(100)	Acetobacteraceae_unclassified(100)
Otu00782	13	Bacteria(100)	Proteobacteria(100)	Gammaproteobacteria(100)	Gammaproteobacteria_order_incertae_sedis(100)	Gammaproteobacteria_family_incertae_sedis(100)	Gamma2(100)	Gamma2_unclassified(100)	Gamma2_unclassified(100)
Otu00783	13	Bacteria(100)	Firmicutes(100)	Bacilli(100)	Lactobacillales(100)	Lactobacillaceae(100)	Lactobacillus(100)	Lactobacillus_unclassified(54)	Lactobacillus_unclassified(54)
Otu00784	13	Bacteria(100)	Firmicutes(100)	Bacilli(100)	Lactobacillales(100)	Lactobacillaceae(100)	Lactobacillaceae_unclassified(100)	Lactobacillaceae_unclassified(100)	Lactobacillaceae_unclassified(100)
Otu00785	13	Bacteria(100)	Bacteria_unclassified(100)	Bacteria_unclassified(100)	Bacteria_unclassified(100)	Bacteria_unclassified(100)	Bacteria_unclassified(100)	Bacteria_unclassified(100)	Bacteria_unclassified(100)
Otu00786	13	Bacteria(100)	Firmicutes(100)	Bacilli(100)	Lactobacillales(100)	Lactobacillaceae(100)	Lactobacillus(100)	Firm4(100)	Firm4_unclassified(100)
Otu00787	13	Bacteria(100)	Proteobacteria(100)	Gammaproteobacteria(100)	Gammaproteobacteria_order_incertae_sedis(100)	Gammaproteobacteria_family_incertae_sedis(100)	Gammaproteobacteria_family_incertae_sedis_unclassified(100)	Gammaproteobacteria_family_incertae_sedis_unclassified(100)	Gammaproteobacteria_family_incertae_sedis_unclassified(100)
Otu00788	13	Bacteria(100)	Firmicutes(100)	Bacilli(100)	Lactobacillales(100)	Lactobacillaceae(100)	Lactobacillus(100)	Lactobacillus_unclassified(100)	Lactobacillus_unclassified(100)
Otu00789	13	Bacteria(100)	Firmicutes(100)	Bacilli(100)	Lactobacillales(100)	Lactobacillaceae(100)	Lactobacillus(100)	Firm5(100)	Firm5_unclassified(100)
Otu00790	13	Bacteria(100)	Proteobacteria(100)	Betaproteobacteria(100)	Neisseriales(100)	Neisseriaceae(100)	BetaSnodgrassella(100)	BetaSnodgrassella_unclassified(100)	BetaSnodgrassella_unclassified(100)
Otu00791	13	Bacteria(100)	Proteobacteria(100)	Alphaproteobacteria(100)	Rhodospirillales(100)	Acetobacteraceae(100)	Gluconobacter(100)	Alpha2.2(100)	Alpha2.2_unclassified(100)
Otu00792	13	Bacteria(100)	Firmicutes(100)	Bacilli(100)	Lactobacillales(100)	Lactobacillaceae(100)	Lactobacillus(100)	Firm5(100)	Firm5_unclassified(100)
Otu00793	13	Bacteria(100)	Proteobacteria(100)	Gammaproteobacteria(100)	Gammaproteobacteria_order_incertae_sedis(100)	Gammaproteobacteria_family_incertae_sedis(100)	Gammaproteobacteria_family_incertae_sedis_unclassified(100)	Gammaproteobacteria_family_incertae_sedis_unclassified(100)	Gammaproteobacteria_family_incertae_sedis_unclassified(100)
Otu00794	13	Bacteria(100)	Bacteria_unclassified(100)	Bacteria_unclassified(100)	Bacteria_unclassified(100)	Bacteria_unclassified(100)	Bacteria_unclassified(100)	Bacteria_unclassified(100)	Bacteria_unclassified(100)
Otu00795	13	Bacteria(100)	Firmicutes(100)	Bacilli(100)	Lactobacillales(100)	Lactobacillaceae(100)	Lactobacillus(100)	Firm4(62)	Firm4_unclassified(62)
Otu00796	13	Bacteria(100)	Proteobacteria(100)	Gammaproteobacteria(100)	Gammaproteobacteria_order_incertae_sedis(100)	Gammaproteobacteria_family_incertae_sedis(100)	Gamma2(100)	Gamma2_unclassified(100)	Gamma2_unclassified(100)
Otu00797	13	Bacteria(100)	Proteobacteria(100)	Betaproteobacteria(93)	Neisseriales(93)	Neisseriaceae(93)	Neisseriaceae_unclassified(93)	Neisseriaceae_unclassified(93)	Neisseriaceae_unclassified(93)
Otu00798	13	Bacteria(100)	Proteobacteria(100)	Gammaproteobacteria(100)	Gammaproteobacteria_order_incertae_sedis(100)	Gammaproteobacteria_family_incertae_sedis(100)	Gamma-1Gilliamella(93)	Gamma-1Gilliamella_unclassified(93)	Gamma-1Gilliamella_unclassified(93)
Otu00799	13	Bacteria(100)	Bacteria_unclassified(70)	Bacteria_unclassified(70)	Bacteria_unclassified(70)	Bacteria_unclassified(70)	Bacteria_unclassified(70)	Bacteria_unclassified(70)	Bacteria_unclassified(70)
Otu00800	13	Bacteria(100)	Proteobacteria(100)	Gammaproteobacteria(100)	Gammaproteobacteria_order_incertae_sedis(100)	Gammaproteobacteria_family_incertae_sedis(100)	Gammaproteobacteria_family_incertae_sedis_unclassified(100)	Gammaproteobacteria_family_incertae_sedis_unclassified(100)	Gammaproteobacteria_family_incertae_sedis_unclassified(100)
Otu00801	13	Bacteria(100)	Firmicutes(100)	Bacilli(100)	Lactobacillales(100)	Lactobacillaceae(100)	Lactobacillus(100)	Firm5(100)	Firm5_unclassified(100)
Otu00802	13	Bacteria(100)	Firmicutes(100)	Bacilli(100)	Lactobacillales(100)	Lactobacillaceae(100)	Lactobacillus(100)	Firm5(100)	Firm5_unclassified(100)
Otu00803	13	Bacteria(100)	Firmicutes(100)	Bacilli(100)	Lactobacillales(100)	Lactobacillaceae(100)	Lactobacillus(93)	Lactobacillus_unclassified(93)	Lactobacillus_unclassified(93)
Otu00804	13	Bacteria(100)	Firmicutes(100)	Bacilli(100)	Lactobacillales(100)	Lactobacillaceae(100)	Lactobacillus(100)	Lactobacillus_unclassified(100)	Lactobacillus_unclassified(100)
Otu00805	13	Bacteria(100)	Firmicutes(100)	Bacilli(100)	Lactobacillales(100)	Lactobacillaceae(100)	Lactobacillus(100)	Firm5(100)	Firm5_unclassified(100)
Otu00806	13	Bacteria(100)	Proteobacteria(100)	Gammaproteobacteria(100)	Gammaproteobacteria_order_incertae_sedis(100)	Gammaproteobacteria_family_incertae_sedis(100)	Gammaproteobacteria_family_incertae_sedis_unclassified(70)	Gammaproteobacteria_family_incertae_sedis_unclassified(70)	Gammaproteobacteria_family_incertae_sedis_unclassified(70)
Otu00807	13	Bacteria(100)	Proteobacteria(100)	Gammaproteobacteria(100)	Gammaproteobacteria_order_incertae_sedis(100)	Gammaproteobacteria_family_incertae_sedis(100)	Gammaproteobacteria_family_incertae_sedis_unclassified(70)	Gammaproteobacteria_family_incertae_sedis_unclassified(70)	Gammaproteobacteria_family_incertae_sedis_unclassified(70)
Otu00808	13	Bacteria(100)	Proteobacteria(100)	Gammaproteobacteria(100)	Gammaproteobacteria_order_incertae_sedis(100)	Gammaproteobacteria_family_incertae_sedis(100)	Gamma-1Gilliamella(100)	Gamma-1Gilliamella_unclassified(100)	Gamma-1Gilliamella_unclassified(100)
Otu00809	13	Bacteria(100)	Firmicutes(100)	Bacilli(100)	Lactobacillales(100)	Lactobacillaceae(100)	Lactobacillus(100)	Lactobacillus_unclassified(100)	Lactobacillus_unclassified(100)
Otu00810	13	Bacteria(100)	Proteobacteria(100)	Betaproteobacteria(100)	Neisseriales(100)	Neisseriaceae(100)	Neisseriaceae_unclassified(62)	Neisseriaceae_unclassified(62)	Neisseriaceae_unclassified(62)
Otu00811	13	Bacteria(100)	Actinobacteria(100)	Actinobacteria(100)	Bifidobacteriales(100)	Bifidobacteriaceae(100)	BeeBifido(100)	BeeBifido_unclassified(100)	BeeBifido_unclassified(100)
Otu00812	13	Bacteria(100)	Firmicutes(100)	Bacilli(100)	Lactobacillales(100)	Lactobacillaceae(100)	Lactobacillus(100)	Lactobacillus_unclassified(100)	Lactobacillus_unclassified(100)
Otu00813	13	Bacteria(100)	Firmicutes(100)	Bacilli(100)	Lactobacillales(100)	Lactobacillaceae(100)	Lactobacillus(100)	Lactobacillus_unclassified(100)	Lactobacillus_unclassified(100)
Otu00814	13	Bacteria(100)	Firmicutes(100)	Bacilli(100)	Lactobacillales(100)	Lactobacillaceae(100)	Lactobacillus(100)	Lactobacillus_unclassified(85)	Lactobacillus_unclassified(85)
Otu00815	13	Bacteria(100)	Firmicutes(100)	Bacilli(100)	Lactobacillales(100)	Lactobacillaceae(100)	Lactobacillus(100)	Firm5(100)	Firm5_unclassified(100)
Otu00816	13	Bacteria(100)	Actinobacteria(100)	Actinobacteria(100)	Actinomycetales(100)	Microbacteriaceae(100)	Curtobacterium(100)	Curtobacterium_unclassified(100)	Curtobacterium_unclassified(100)
Otu00817	13	Bacteria(100)	Proteobacteria(100)	Gammaproteobacteria(100)	Gammaproteobacteria_order_incertae_sedis(100)	Gammaproteobacteria_family_incertae_sedis(100)	Gamma2(100)	Gamma2_unclassified(100)	Gamma2_unclassified(100)
Otu00818	13	Bacteria(100)	Proteobacteria(100)	Gammaproteobacteria(100)	Gammaproteobacteria_order_incertae_sedis(100)	Gammaproteobacteria_family_incertae_sedis(100)	Gammaproteobacteria_family_incertae_sedis_unclassified(100)	Gammaproteobacteria_family_incertae_sedis_unclassified(100)	Gammaproteobacteria_family_incertae_sedis_unclassified(100)
Otu00819	13	Bacteria(100)	Firmicutes(100)	Bacilli(100)	Lactobacillales(100)	Lactobacillaceae(77)	Lactobacillaceae_unclassified(77)	Lactobacillaceae_unclassified(77)	Lactobacillaceae_unclassified(77)
Otu00820	13	Bacteria(100)	Proteobacteria(100)	Alphaproteobacteria(100)	Rhodospirillales(100)	Acetobacteraceae(100)	Saccharibacter(100)	Alpha2.2(100)	Alpha2.2_unclassified(100)
Otu00821	13	Bacteria(100)	Actinobacteria(85)	Actinobacteria(85)	Bifidobacteriales(85)	Bifidobacteriaceae(85)	Bifidobacteriaceae_unclassified(85)	Bifidobacteriaceae_unclassified(85)	Bifidobacteriaceae_unclassified(85)
Otu00822	13	Bacteria(100)	Firmicutes(100)	Bacilli(100)	Lactobacillales(100)	Lactobacillaceae(100)	Lactobacillus(100)	Firm5(93)	Firm5_unclassified(93)
Otu00823	13	Bacteria(100)	Firmicutes(100)	Bacilli(100)	Lactobacillales(100)	Lactobacillaceae(100)	Lactobacillus(100)	Lactobacillus_unclassified(100)	Lactobacillus_unclassified(100)
Otu00824	13	Bacteria(100)	Firmicutes(100)	Bacilli(100)	Lactobacillales(100)	Lactobacillaceae(100)	Lactobacillus(100)	Lactobacillus_unclassified(100)	Lactobacillus_unclassified(100)
Otu00825	13	Bacteria(100)	Proteobacteria(100)	Betaproteobacteria(100)	Neisseriales(100)	Neisseriaceae(100)	Neisseriaceae_unclassified(100)	Neisseriaceae_unclassified(100)	Neisseriaceae_unclassified(100)
Otu00826	13	Bacteria(100)	Firmicutes(100)	Bacilli(100)	Lactobacillales(100)	Lactobacillaceae(100)	Lactobacillus(100)	Firm4(100)	Firm4_unclassified(100)
Otu00827	13	Bacteria(100)	Firmicutes(100)	Bacilli(100)	Lactobacillales(100)	Lactobacillaceae(100)	Lactobacillus(100)	Firm4(100)	Firm4_unclassified(100)
Otu00828	13	Bacteria(100)	Proteobacteria(100)	Gammaproteobacteria(100)	Gammaproteobacteria_order_incertae_sedis(100)	Gammaproteobacteria_family_incertae_sedis(100)	Gammaproteobacteria_family_incertae_sedis_unclassified(100)	Gammaproteobacteria_family_incertae_sedis_unclassified(100)	Gammaproteobacteria_family_incertae_sedis_unclassified(100)
Otu00829	13	Bacteria(100)	Firmicutes(100)	Bacilli(100)	Lactobacillales(100)	Lactobacillaceae(100)	Lactobacillus(100)	Lactobacillus_unclassified(100)	Lactobacillus_unclassified(100)
Otu00830	13	Bacteria(100)	Proteobacteria(100)	Gammaproteobacteria(100)	Gammaproteobacteria_order_incertae_sedis(100)	Gammaproteobacteria_family_incertae_sedis(100)	Gamma-1Gilliamella(100)	Gamma-1Gilliamella_unclassified(100)	Gamma-1Gilliamella_unclassified(100)
Otu00831	13	Bacteria(100)	Proteobacteria(100)	Betaproteobacteria(100)	Neisseriales(100)	Neisseriaceae(100)	Neisseriaceae_unclassified(100)	Neisseriaceae_unclassified(100)	Neisseriaceae_unclassified(100)
Otu00832	13	Bacteria(100)	Proteobacteria(100)	Gammaproteobacteria(100)	Gammaproteobacteria_order_incertae_sedis(100)	Gammaproteobacteria_family_incertae_sedis(100)	Gammaproteobacteria_family_incertae_sedis_unclassified(62)	Gammaproteobacteria_family_incertae_sedis_unclassified(62)	Gammaproteobacteria_family_incertae_sedis_unclassified(62)
Otu00833	13	Bacteria(100)	Firmicutes(100)	Bacilli(100)	Lactobacillales(100)	Lactobacillaceae(100)	Lactobacillus(100)	Firm4(100)	Firm4_unclassified(100)
Otu00834	13	Bacteria(100)	Proteobacteria(100)	Gammaproteobacteria(100)	Gammaproteobacteria_order_incertae_sedis(100)	Gammaproteobacteria_family_incertae_sedis(100)	Gamma-1Gilliamella(100)	Gamma-1Gilliamella_unclassified(100)	Gamma-1Gilliamella_unclassified(100)
Otu00835	13	Bacteria(100)	Proteobacteria(100)	Gammaproteobacteria(100)	Gammaproteobacteria_order_incertae_sedis(100)	Gammaproteobacteria_family_incertae_sedis(100)	Gamma-1Gilliamella(100)	Gamma-1Gilliamella_unclassified(100)	Gamma-1Gilliamella_unclassified(100)
Otu00836	13	Bacteria(100)	Proteobacteria(100)	Gammaproteobacteria(100)	Gammaproteobacteria_order_incertae_sedis(100)	Gammaproteobacteria_family_incertae_sedis(100)	Gammaproteobacteria_family_incertae_sedis_unclassified(100)	Gammaproteobacteria_family_incertae_sedis_unclassified(100)	Gammaproteobacteria_family_incertae_sedis_unclassified(100)
Otu00837	13	Bacteria(100)	Firmicutes(100)	Bacilli(100)	Lactobacillales(100)	Lactobacillaceae(100)	Lactobacillus(100)	Firm4(100)	Firm4_unclassified(100)
Otu00838	13	Bacteria(100)	Firmicutes(100)	Bacilli(100)	Lactobacillales(100)	Lactobacillaceae(100)	Lactobacillus(100)	Lactobacillus_unclassified(100)	Lactobacillus_unclassified(100)
Otu00839	13	Bacteria(100)	Firmicutes(100)	Bacilli(100)	Lactobacillales(100)	Lactobacillaceae(100)	Lactobacillus(100)	Firm5(100)	Firm5_unclassified(100)
Otu00840	12	Bacteria(100)	Proteobacteria(100)	Alphaproteobacteria(100)	Rhodospirillales(100)	Acetobacteraceae(100)	Acetobacteraceae_unclassified(92)	Acetobacteraceae_unclassified(92)	Acetobacteraceae_unclassified(92)
Otu00841	12	Bacteria(100)	Proteobacteria(100)	Gammaproteobacteria(100)	Gammaproteobacteria_order_incertae_sedis(100)	Gammaproteobacteria_family_incertae_sedis(100)	Gamma2(100)	Gamma2_unclassified(100)	Gamma2_unclassified(100)
Otu00842	12	Bacteria(100)	Firmicutes(100)	Bacilli(100)	Lactobacillales(100)	Lactobacillaceae(100)	Lactobacillus(100)	Firm5(100)	Firm5_unclassified(100)
Otu00843	12	Bacteria(100)	Bacteria_unclassified(100)	Bacteria_unclassified(100)	Bacteria_unclassified(100)	Bacteria_unclassified(100)	Bacteria_unclassified(100)	Bacteria_unclassified(100)	Bacteria_unclassified(100)
Otu00844	12	Bacteria(100)	Proteobacteria(100)	Betaproteobacteria(100)	Neisseriales(100)	Neisseriaceae(100)	Neisseriaceae_unclassified(100)	Neisseriaceae_unclassified(100)	Neisseriaceae_unclassified(100)
Otu00845	12	Bacteria(100)	Proteobacteria(100)	Betaproteobacteria(100)	Neisseriales(100)	Neisseriaceae(100)	Neisseriaceae_unclassified(75)	Neisseriaceae_unclassified(75)	Neisseriaceae_unclassified(75)
Otu00846	12	Bacteria(100)	Firmicutes(100)	Bacilli(100)	Lactobacillales(100)	Lactobacillaceae(100)	Lactobacillus(100)	Lactobacillus_unclassified(100)	Lactobacillus_unclassified(100)
Otu00847	12	Bacteria(100)	Firmicutes(100)	Bacilli(100)	Lactobacillales(100)	Lactobacillaceae(100)	Lactobacillus(100)	Lactobacillus_unclassified(100)	Lactobacillus_unclassified(100)
Otu00848	12	Bacteria(100)	Firmicutes(100)	Bacilli(100)	Lactobacillales(100)	Lactobacillaceae(100)	Lactobacillaceae_unclassified(84)	Lactobacillaceae_unclassified(84)	Lactobacillaceae_unclassified(84)
Otu00849	12	Bacteria(100)	Proteobacteria(100)	Betaproteobacteria(100)	Neisseriales(100)	Neisseriaceae(100)	Neisseriaceae_unclassified(100)	Neisseriaceae_unclassified(100)	Neisseriaceae_unclassified(100)
Otu00850	12	Bacteria(100)	Bacteria_unclassified(100)	Bacteria_unclassified(100)	Bacteria_unclassified(100)	Bacteria_unclassified(100)	Bacteria_unclassified(100)	Bacteria_unclassified(100)	Bacteria_unclassified(100)
Otu00851	12	Bacteria(100)	Bacteria_unclassified(100)	Bacteria_unclassified(100)	Bacteria_unclassified(100)	Bacteria_unclassified(100)	Bacteria_unclassified(100)	Bacteria_unclassified(100)	Bacteria_unclassified(100)
Otu00852	12	Bacteria(100)	Proteobacteria(100)	Alphaproteobacteria(100)	Rhodospirillales(100)	Acetobacteraceae(100)	Acetobacteraceae_unclassified(100)	Acetobacteraceae_unclassified(100)	Acetobacteraceae_unclassified(100)
Otu00853	12	Bacteria(100)	Proteobacteria(100)	Gammaproteobacteria(100)	Gammaproteobacteria_order_incertae_sedis(100)	Gammaproteobacteria_family_incertae_sedis(100)	Gammaproteobacteria_family_incertae_sedis_unclassified(100)	Gammaproteobacteria_family_incertae_sedis_unclassified(100)	Gammaproteobacteria_family_incertae_sedis_unclassified(100)
Otu00854	12	Bacteria(100)	Proteobacteria(100)	Gammaproteobacteria(100)	Gammaproteobacteria_order_incertae_sedis(100)	Gammaproteobacteria_family_incertae_sedis(100)	Gamma2(100)	Gamma2_unclassified(100)	Gamma2_unclassified(100)
Otu00855	12	Bacteria(100)	Firmicutes(100)	Bacilli(100)	Lactobacillales(100)	Lactobacillaceae(100)	Lactobacillus(100)	Firm4(100)	Firm4_unclassified(100)
Otu00856	12	Bacteria(100)	Proteobacteria(100)	Betaproteobacteria(100)	Neisseriales(100)	Neisseriaceae(100)	BetaSnodgrassella(75)	BetaSnodgrassella_unclassified(75)	BetaSnodgrassella_unclassified(75)
Otu00857	12	Bacteria(100)	Proteobacteria(100)	Betaproteobacteria(100)	Neisseriales(100)	Neisseriaceae(100)	BetaSnodgrassella(100)	BetaSnodgrassella_unclassified(100)	BetaSnodgrassella_unclassified(100)
Otu00858	12	Bacteria(100)	Bacteria_unclassified(100)	Bacteria_unclassified(100)	Bacteria_unclassified(100)	Bacteria_unclassified(100)	Bacteria_unclassified(100)	Bacteria_unclassified(100)	Bacteria_unclassified(100)
Otu00859	12	Bacteria(100)	Proteobacteria(100)	Alphaproteobacteria(100)	Rhodospirillales(100)	Acetobacteraceae(100)	Saccharibacter(100)	Alpha2.2(100)	Alpha2.2_unclassified(100)
Otu00860	12	Bacteria(100)	Actinobacteria(100)	Actinobacteria(100)	Bifidobacteriales(100)	Bifidobacteriaceae(100)	BeeBifido(100)	BeeBifido_unclassified(100)	BeeBifido_unclassified(100)
Otu00861	12	Bacteria(100)	Firmicutes(100)	Bacilli(100)	Lactobacillales(100)	Lactobacillaceae(100)	Lactobacillus(100)	Lactobacillus_unclassified(100)	Lactobacillus_unclassified(100)
Otu00862	12	Bacteria(100)	Actinobacteria(100)	Actinobacteria(100)	Bifidobacteriales(100)	Bifidobacteriaceae(100)	Bifidobacterium(100)	BeeBifido(100)	BeeBifido_unclassified(100)
Otu00863	12	Bacteria(100)	Proteobacteria(100)	Proteobacteria_unclassified(92)	Proteobacteria_unclassified(92)	Proteobacteria_unclassified(92)	Proteobacteria_unclassified(92)	Proteobacteria_unclassified(92)	Proteobacteria_unclassified(92)
Otu00864	12	Bacteria(100)	Proteobacteria(100)	Gammaproteobacteria(100)	Gammaproteobacteria_order_incertae_sedis(100)	Gammaproteobacteria_family_incertae_sedis(100)	Gamma-1Gilliamella(100)	Gamma-1Gilliamella_unclassified(100)	Gamma-1Gilliamella_unclassified(100)
Otu00865	12	Bacteria(100)	Firmicutes(100)	Bacilli(100)	Lactobacillales(100)	Lactobacillaceae(100)	Lactobacillus(100)	Firm5(100)	Firm5_unclassified(100)
Otu00866	12	Bacteria(100)	Firmicutes(100)	Bacilli(100)	Lactobacillales(100)	Lactobacillaceae(100)	Lactobacillus(100)	Firm5(100)	Firm5_unclassified(100)
Otu00867	12	Bacteria(100)	Firmicutes(100)	Bacilli(100)	Lactobacillales(100)	Lactobacillaceae(100)	Lactobacillus(100)	Lactobacillus_unclassified(100)	Lactobacillus_unclassified(100)
Otu00868	12	Bacteria(100)	Firmicutes(100)	Bacilli(100)	Lactobacillales(100)	Lactobacillaceae(100)	Lactobacillus(100)	Lactobacillus_unclassified(100)	Lactobacillus_unclassified(100)
Otu00869	12	Bacteria(100)	Proteobacteria(100)	Betaproteobacteria(100)	Neisseriales(100)	Neisseriaceae(100)	Neisseriaceae_unclassified(100)	Neisseriaceae_unclassified(100)	Neisseriaceae_unclassified(100)
Otu00870	12	Bacteria(100)	Proteobacteria(100)	Gammaproteobacteria(100)	Gammaproteobacteria_order_incertae_sedis(100)	Gammaproteobacteria_family_incertae_sedis(100)	Gamma-1Gilliamella(100)	Gamma-1Gilliamella_unclassified(100)	Gamma-1Gilliamella_unclassified(100)
Otu00871	12	Bacteria(100)	Proteobacteria(100)	Betaproteobacteria(100)	Neisseriales(100)	Neisseriaceae(100)	Neisseriaceae_unclassified(100)	Neisseriaceae_unclassified(100)	Neisseriaceae_unclassified(100)
Otu00872	12	Bacteria(100)	Firmicutes(92)	Bacilli(92)	Lactobacillales(92)	Lactobacillales_unclassified(59)	Lactobacillales_unclassified(59)	Lactobacillales_unclassified(59)	Lactobacillales_unclassified(59)
Otu00873	12	Bacteria(100)	Firmicutes(100)	Bacilli(100)	Lactobacillales(100)	Lactobacillaceae(100)	Lactobacillus(100)	Lactobacillus_unclassified(100)	Lactobacillus_unclassified(100)
Otu00874	12	Bacteria(100)	Proteobacteria(100)	Betaproteobacteria(100)	Neisseriales(100)	Neisseriaceae(100)	Neisseriaceae_unclassified(100)	Neisseriaceae_unclassified(100)	Neisseriaceae_unclassified(100)
Otu00875	12	Bacteria(100)	Proteobacteria(100)	Gammaproteobacteria(100)	Gammaproteobacteria_order_incertae_sedis(100)	Gammaproteobacteria_family_incertae_sedis(100)	Gammaproteobacteria_family_incertae_sedis_unclassified(100)	Gammaproteobacteria_family_incertae_sedis_unclassified(100)	Gammaproteobacteria_family_incertae_sedis_unclassified(100)
Otu00876	12	Bacteria(100)	Firmicutes(100)	Bacilli(100)	Lactobacillales(100)	Lactobacillaceae(100)	Lactobacillus(100)	Lactobacillus_unclassified(100)	Lactobacillus_unclassified(100)
Otu00877	12	Bacteria(100)	Proteobacteria(100)	Gammaproteobacteria(100)	Gammaproteobacteria_order_incertae_sedis(100)	Gammaproteobacteria_family_incertae_sedis(100)	Gamma-1Gilliamella(59)	Gamma-1Gilliamella_unclassified(59)	Gamma-1Gilliamella_unclassified(59)
Otu00878	12	Bacteria(100)	Proteobacteria(100)	Betaproteobacteria(100)	Neisseriales(100)	Neisseriaceae(100)	Neisseriaceae_unclassified(100)	Neisseriaceae_unclassified(100)	Neisseriaceae_unclassified(100)
Otu00879	12	Bacteria(100)	Proteobacteria(100)	Betaproteobacteria(100)	Neisseriales(100)	Neisseriaceae(100)	BetaSnodgrassella(92)	BetaSnodgrassella_unclassified(92)	BetaSnodgrassella_unclassified(92)
Otu00880	12	Bacteria(100)	Proteobacteria(100)	Alphaproteobacteria(100)	Rhodospirillales(100)	Acetobacteraceae(100)	Gluconobacter(84)	Alpha2.2(84)	Alpha2.2_unclassified(84)
Otu00881	12	Bacteria(100)	Firmicutes(100)	Bacilli(100)	Lactobacillales(100)	Lactobacillales_unclassified(100)	Lactobacillales_unclassified(100)	Lactobacillales_unclassified(100)	Lactobacillales_unclassified(100)
Otu00882	12	Bacteria(100)	Firmicutes(100)	Bacilli(100)	Lactobacillales(100)	Lactobacillaceae(100)	Lactobacillus(100)	Lactobacillus_unclassified(100)	Lactobacillus_unclassified(100)
Otu00883	12	Bacteria(100)	Firmicutes(100)	Bacilli(100)	Lactobacillales(100)	Lactobacillaceae(100)	Lactobacillus(100)	Firm5(100)	Firm5_unclassified(100)
Otu00884	12	Bacteria(100)	Proteobacteria(100)	Betaproteobacteria(100)	Neisseriales(100)	Neisseriaceae(100)	Neisseriaceae_unclassified(100)	Neisseriaceae_unclassified(100)	Neisseriaceae_unclassified(100)
Otu00885	12	Bacteria(100)	Firmicutes(100)	Bacilli(100)	Lactobacillales(100)	Lactobacillaceae(100)	Lactobacillus(100)	Lactobacillus_unclassified(100)	Lactobacillus_unclassified(100)
Otu00886	12	Bacteria(100)	Proteobacteria(100)	Betaproteobacteria(100)	Neisseriales(100)	Neisseriaceae(100)	BetaSnodgrassella(100)	BetaSnodgrassella_unclassified(100)	BetaSnodgrassella_unclassified(100)
Otu00887	12	Bacteria(100)	Proteobacteria(100)	Gammaproteobacteria(100)	Gammaproteobacteria_order_incertae_sedis(100)	Gammaproteobacteria_family_incertae_sedis(100)	Gamma2(100)	Gamma2_unclassified(100)	Gamma2_unclassified(100)
Otu00888	12	Bacteria(100)	Actinobacteria(100)	Actinobacteria(100)	Bifidobacteriales(100)	Bifidobacteriaceae(100)	BeeBifido(75)	BeeBifido_unclassified(75)	BeeBifido_unclassified(75)
Otu00889	12	Bacteria(100)	Bacteria_unclassified(67)	Bacteria_unclassified(67)	Bacteria_unclassified(67)	Bacteria_unclassified(67)	Bacteria_unclassified(67)	Bacteria_unclassified(67)	Bacteria_unclassified(67)
Otu00890	12	Bacteria(100)	Bacteria_unclassified(100)	Bacteria_unclassified(100)	Bacteria_unclassified(100)	Bacteria_unclassified(100)	Bacteria_unclassified(100)	Bacteria_unclassified(100)	Bacteria_unclassified(100)
Otu00891	12	Bacteria(100)	Firmicutes(100)	Bacilli(100)	Lactobacillales(100)	Lactobacillaceae(100)	Lactobacillus(100)	Lactobacillus_unclassified(100)	Lactobacillus_unclassified(100)
Otu00892	12	Bacteria(100)	Firmicutes(100)	Bacilli(100)	Lactobacillales(100)	Lactobacillaceae(100)	Lactobacillus(100)	Lactobacillus_unclassified(100)	Lactobacillus_unclassified(100)
Otu00893	12	Bacteria(100)	Proteobacteria(100)	Betaproteobacteria(92)	Neisseriales(92)	Neisseriaceae(92)	Neisseriaceae_unclassified(92)	Neisseriaceae_unclassified(92)	Neisseriaceae_unclassified(92)
Otu00894	12	Bacteria(100)	Proteobacteria(100)	Betaproteobacteria(100)	Neisseriales(100)	Neisseriaceae(100)	BetaSnodgrassella(100)	BetaSnodgrassella_unclassified(100)	BetaSnodgrassella_unclassified(100)
Otu00895	12	Bacteria(100)	Proteobacteria(100)	Betaproteobacteria(100)	Neisseriales(100)	Neisseriaceae(100)	Neisseriaceae_unclassified(100)	Neisseriaceae_unclassified(100)	Neisseriaceae_unclassified(100)
Otu00896	12	Bacteria(100)	Bacteria_unclassified(100)	Bacteria_unclassified(100)	Bacteria_unclassified(100)	Bacteria_unclassified(100)	Bacteria_unclassified(100)	Bacteria_unclassified(100)	Bacteria_unclassified(100)
Otu00897	12	Bacteria(100)	Proteobacteria(100)	Gammaproteobacteria(100)	Gammaproteobacteria_order_incertae_sedis(100)	Gammaproteobacteria_family_incertae_sedis(100)	Gamma-1Gilliamella(100)	Gamma-1Gilliamella_unclassified(100)	Gamma-1Gilliamella_unclassified(100)
Otu00898	12	Bacteria(100)	Proteobacteria(100)	Betaproteobacteria(100)	Neisseriales(100)	Neisseriaceae(100)	Neisseriaceae_unclassified(100)	Neisseriaceae_unclassified(100)	Neisseriaceae_unclassified(100)
Otu00899	12	Bacteria(100)	Firmicutes(100)	Bacilli(100)	Lactobacillales(100)	Lactobacillaceae(100)	Lactobacillus(100)	Lactobacillus_unclassified(100)	Lactobacillus_unclassified(100)
Otu00900	12	Bacteria(100)	Firmicutes(100)	Bacilli(100)	Lactobacillales(100)	Lactobacillaceae(100)	Lactobacillus(100)	Lactobacillus_unclassified(100)	Lactobacillus_unclassified(100)
Otu00901	12	Bacteria(100)	Firmicutes(100)	Bacilli(100)	Lactobacillales(100)	Lactobacillaceae(100)	Lactobacillus(100)	Lactobacillus_unclassified(100)	Lactobacillus_unclassified(100)
Otu00902	12	Bacteria(100)	Proteobacteria(100)	Betaproteobacteria(92)	Neisseriales(92)	Neisseriaceae(92)	Neisseriaceae_unclassified(92)	Neisseriaceae_unclassified(92)	Neisseriaceae_unclassified(92)
Otu00903	12	Bacteria(100)	Proteobacteria(100)	Gammaproteobacteria(100)	Gammaproteobacteria_order_incertae_sedis(100)	Gammaproteobacteria_family_incertae_sedis(100)	Gamma2(100)	Gamma2_unclassified(100)	Gamma2_unclassified(100)
Otu00904	12	Bacteria(100)	Firmicutes(100)	Bacilli(100)	Lactobacillales(100)	Lactobacillaceae(100)	Lactobacillus(100)	Firm5(100)	Firm5_unclassified(100)
Otu00905	12	Bacteria(100)	Proteobacteria(100)	Proteobacteria_unclassified(100)	Proteobacteria_unclassified(100)	Proteobacteria_unclassified(100)	Proteobacteria_unclassified(100)	Proteobacteria_unclassified(100)	Proteobacteria_unclassified(100)
Otu00906	12	Bacteria(100)	Firmicutes(100)	Bacilli(100)	Lactobacillales(100)	Lactobacillaceae(100)	Lactobacillus(100)	Firm5(100)	Firm5_unclassified(100)
Otu00907	12	Bacteria(100)	Firmicutes(100)	Bacilli(100)	Lactobacillales(100)	Lactobacillaceae(100)	Lactobacillus(100)	Firm5(100)	Firm5_unclassified(100)
Otu00908	12	Bacteria(100)	Proteobacteria(100)	Gammaproteobacteria(100)	Gammaproteobacteria_order_incertae_sedis(100)	Gammaproteobacteria_family_incertae_sedis(100)	Gammaproteobacteria_family_incertae_sedis_unclassified(100)	Gammaproteobacteria_family_incertae_sedis_unclassified(100)	Gammaproteobacteria_family_incertae_sedis_unclassified(100)
Otu00909	12	Bacteria(100)	Firmicutes(100)	Bacilli(100)	Lactobacillales(100)	Lactobacillaceae(100)	Lactobacillus(100)	Lactobacillus_unclassified(100)	Lactobacillus_unclassified(100)
Otu00910	12	Bacteria(100)	Firmicutes(100)	Bacilli(100)	Lactobacillales(100)	Lactobacillaceae(100)	Lactobacillus(100)	Lactobacillus_unclassified(84)	Lactobacillus_unclassified(84)
Otu00911	12	Bacteria(100)	Proteobacteria(100)	Gammaproteobacteria(100)	Gammaproteobacteria_order_incertae_sedis(100)	Gammaproteobacteria_family_incertae_sedis(100)	Gammaproteobacteria_family_incertae_sedis_unclassified(100)	Gammaproteobacteria_family_incertae_sedis_unclassified(100)	Gammaproteobacteria_family_incertae_sedis_unclassified(100)
Otu00912	12	Bacteria(100)	Proteobacteria(100)	Gammaproteobacteria(100)	Gammaproteobacteria_order_incertae_sedis(100)	Gammaproteobacteria_family_incertae_sedis(100)	Gamma-1Gilliamella(67)	Gamma-1Gilliamella_unclassified(67)	Gamma-1Gilliamella_unclassified(67)
Otu00913	12	Bacteria(100)	Firmicutes(100)	Bacilli(100)	Lactobacillales(100)	Lactobacillaceae(100)	Lactobacillus(100)	Firm5(92)	Firm5_unclassified(92)
Otu00914	12	Bacteria(100)	Firmicutes(100)	Bacilli(100)	Lactobacillales(100)	Lactobacillaceae(100)	Lactobacillaceae_unclassified(100)	Lactobacillaceae_unclassified(100)	Lactobacillaceae_unclassified(100)
Otu00915	12	Bacteria(100)	Proteobacteria(100)	Gammaproteobacteria(100)	Gammaproteobacteria_order_incertae_sedis(100)	Gammaproteobacteria_family_incertae_sedis(100)	Gamma2(100)	Gamma2_unclassified(100)	Gamma2_unclassified(100)
Otu00916	12	Bacteria(100)	Proteobacteria(100)	Gammaproteobacteria(100)	Gammaproteobacteria_order_incertae_sedis(100)	Gammaproteobacteria_family_incertae_sedis(100)	Gamma-1(100)	Gamma-1_unclassified(100)	Gamma-1_unclassified(100)
Otu00917	12	Bacteria(100)	Proteobacteria(100)	Gammaproteobacteria(100)	Enterobacteriales(100)	Enterobacteriaceae(100)	Serratia(100)	Serratia_marcescens(100)	Serratia_marcescens_unclassified(100)
Otu00918	12	Bacteria(100)	Proteobacteria(100)	Betaproteobacteria(100)	Neisseriales(100)	Neisseriaceae(100)	BetaSnodgrassella(75)	BetaSnodgrassella_unclassified(75)	BetaSnodgrassella_unclassified(75)
Otu00919	11	Bacteria(100)	Proteobacteria(100)	Gammaproteobacteria(100)	Gammaproteobacteria_order_incertae_sedis(100)	Gammaproteobacteria_family_incertae_sedis(100)	Gammaproteobacteria_family_incertae_sedis_unclassified(100)	Gammaproteobacteria_family_incertae_sedis_unclassified(100)	Gammaproteobacteria_family_incertae_sedis_unclassified(100)
Otu00920	11	Bacteria(100)	Firmicutes(100)	Bacilli(100)	Lactobacillales(100)	Lactobacillaceae(100)	Lactobacillus(100)	Firm4(100)	Firm4_unclassified(100)
Otu00921	11	Bacteria(100)	Firmicutes(100)	Bacilli(100)	Bacillales(100)	Staphylococcaceae(100)	Staphylococcus(100)	Staphylococcus_epidermidis(82)	Staphylococcus_epidermidis_unclassified(82)
Otu00922	11	Bacteria(100)	Proteobacteria(100)	Gammaproteobacteria(100)	Gammaproteobacteria_unclassified(100)	Gammaproteobacteria_unclassified(100)	Gammaproteobacteria_unclassified(100)	Gammaproteobacteria_unclassified(100)	Gammaproteobacteria_unclassified(100)
Otu00923	11	Bacteria(100)	Firmicutes(100)	Bacilli(100)	Lactobacillales(100)	Lactobacillaceae(100)	Lactobacillus(100)	Firm5(100)	Firm5_unclassified(100)
Otu00924	11	Bacteria(100)	Firmicutes(100)	Bacilli(100)	Lactobacillales(100)	Lactobacillaceae(100)	Lactobacillus(100)	Lactobacillus_unclassified(100)	Lactobacillus_unclassified(100)
Otu00925	11	Bacteria(100)	Firmicutes(100)	Bacilli(100)	Lactobacillales(100)	Lactobacillaceae(100)	Lactobacillus(100)	Firm5(100)	Firm5_unclassified(100)
Otu00926	11	Bacteria(100)	Proteobacteria(100)	Gammaproteobacteria(100)	Gammaproteobacteria_order_incertae_sedis(100)	Gammaproteobacteria_family_incertae_sedis(100)	Gamma2(100)	Gamma2_unclassified(100)	Gamma2_unclassified(100)
Otu00927	11	Bacteria(100)	Proteobacteria(100)	Gammaproteobacteria(100)	Gammaproteobacteria_order_incertae_sedis(100)	Gammaproteobacteria_family_incertae_sedis(100)	Gammaproteobacteria_family_incertae_sedis_unclassified(100)	Gammaproteobacteria_family_incertae_sedis_unclassified(100)	Gammaproteobacteria_family_incertae_sedis_unclassified(100)
Otu00928	11	Bacteria(100)	Bacteria_unclassified(100)	Bacteria_unclassified(100)	Bacteria_unclassified(100)	Bacteria_unclassified(100)	Bacteria_unclassified(100)	Bacteria_unclassified(100)	Bacteria_unclassified(100)
Otu00929	11	Bacteria(100)	Actinobacteria(100)	Actinobacteria(100)	Actinomycetales(100)	Dermabacteraceae(100)	Dermabacteraceae_unclassified(100)	Dermabacteraceae_unclassified(100)	Dermabacteraceae_unclassified(100)
Otu00930	11	Bacteria(100)	Firmicutes(100)	Bacilli(100)	Lactobacillales(100)	Lactobacillaceae(100)	Lactobacillus(100)	Lactobacillus_unclassified(100)	Lactobacillus_unclassified(100)
Otu00931	11	Bacteria(100)	Firmicutes(100)	Bacilli(100)	Lactobacillales(100)	Lactobacillaceae(100)	Lactobacillus(100)	Firm5(55)	Firm5_unclassified(55)
Otu00932	11	Bacteria(100)	Proteobacteria(100)	Betaproteobacteria(100)	Neisseriales(100)	Neisseriaceae(100)	Neisseriaceae_unclassified(100)	Neisseriaceae_unclassified(100)	Neisseriaceae_unclassified(100)
Otu00933	11	Bacteria(100)	Actinobacteria(100)	Actinobacteria(100)	Bifidobacteriales(100)	Bifidobacteriaceae(100)	BeeBifido(100)	BeeBifido_unclassified(100)	BeeBifido_unclassified(100)
Otu00934	11	Bacteria(100)	Firmicutes(100)	Bacilli(100)	Lactobacillales(100)	Lactobacillaceae(100)	Lactobacillus(100)	Firm5(82)	Firm5_unclassified(82)
Otu00935	11	Bacteria(100)	Firmicutes(100)	Bacilli(100)	Lactobacillales(100)	Lactobacillaceae(100)	Lactobacillus(100)	Firm5(100)	Firm5_unclassified(100)
Otu00936	11	Bacteria(100)	Proteobacteria(100)	Gammaproteobacteria(100)	Gammaproteobacteria_order_incertae_sedis(100)	Gammaproteobacteria_family_incertae_sedis(100)	Gamma-1Gilliamella(100)	Gamma-1Gilliamella_unclassified(100)	Gamma-1Gilliamella_unclassified(100)
Otu00937	11	Bacteria(100)	Proteobacteria(100)	Alphaproteobacteria(100)	Rhodospirillales(100)	Acetobacteraceae(100)	Saccharibacter(100)	Alpha2.2(100)	Alpha2.2_unclassified(100)
Otu00938	11	Bacteria(100)	Firmicutes(100)	Bacilli(100)	Lactobacillales(100)	Lactobacillaceae(100)	Lactobacillus(100)	Firm5(100)	Firm5_unclassified(100)
Otu00939	11	Bacteria(100)	Proteobacteria(100)	Gammaproteobacteria(100)	Gammaproteobacteria_order_incertae_sedis(100)	Gammaproteobacteria_family_incertae_sedis(100)	Gamma2(100)	Gamma2_unclassified(100)	Gamma2_unclassified(100)
Otu00940	11	Bacteria(100)	Firmicutes(100)	Bacilli(100)	Lactobacillales(100)	Lactobacillaceae(100)	Lactobacillus(100)	Firm4(100)	Firm4_unclassified(100)
Otu00941	11	Bacteria(100)	Firmicutes(100)	Bacilli(100)	Lactobacillales(100)	Lactobacillaceae(100)	Lactobacillus(100)	Firm5(73)	Firm5_unclassified(73)
Otu00942	11	Bacteria(100)	Proteobacteria(100)	Betaproteobacteria(100)	Neisseriales(100)	Neisseriaceae(100)	Neisseriaceae_unclassified(55)	Neisseriaceae_unclassified(55)	Neisseriaceae_unclassified(55)
Otu00943	11	Bacteria(100)	Actinobacteria(100)	Actinobacteria(100)	Bifidobacteriales(100)	Bifidobacteriaceae(100)	Bifidobacteriaceae_unclassified(100)	Bifidobacteriaceae_unclassified(100)	Bifidobacteriaceae_unclassified(100)
Otu00944	11	Bacteria(100)	Firmicutes(100)	Bacilli(100)	Lactobacillales(100)	Lactobacillaceae(100)	Lactobacillus(100)	Lactobacillus_unclassified(100)	Lactobacillus_unclassified(100)
Otu00945	11	Bacteria(100)	Firmicutes(100)	Bacilli(100)	Lactobacillales(100)	Lactobacillaceae(100)	Lactobacillus(100)	Lactobacillus_unclassified(100)	Lactobacillus_unclassified(100)
Otu00946	11	Bacteria(100)	Firmicutes(100)	Bacilli(100)	Lactobacillales(100)	Lactobacillaceae(100)	Lactobacillus(100)	Lactobacillus_unclassified(100)	Lactobacillus_unclassified(100)
Otu00947	11	Bacteria(100)	Firmicutes(100)	Bacilli(100)	Lactobacillales(100)	Lactobacillaceae(100)	Lactobacillaceae_unclassified(100)	Lactobacillaceae_unclassified(100)	Lactobacillaceae_unclassified(100)
Otu00948	11	Bacteria(100)	Firmicutes(100)	Bacilli(100)	Lactobacillales(100)	Lactobacillaceae(100)	Lactobacillus(100)	Firm4(100)	Firm4_unclassified(100)
Otu00949	11	Bacteria(100)	Firmicutes(100)	Bacilli(100)	Lactobacillales(100)	Lactobacillaceae(100)	Lactobacillus(100)	Lactobacillus_unclassified(100)	Lactobacillus_unclassified(100)
Otu00950	11	Bacteria(100)	Firmicutes(100)	Bacilli(100)	Lactobacillales(100)	Lactobacillaceae(100)	Lactobacillus(100)	Firm5(100)	Firm5_unclassified(100)
Otu00951	11	Bacteria(100)	Proteobacteria(100)	Gammaproteobacteria(100)	Gammaproteobacteria_order_incertae_sedis(100)	Gammaproteobacteria_family_incertae_sedis(100)	Gamma2(100)	Gamma2_unclassified(100)	Gamma2_unclassified(100)
Otu00952	11	Bacteria(100)	Firmicutes(100)	Bacilli(100)	Lactobacillales(100)	Lactobacillaceae(100)	Lactobacillus(91)	Lactobacillus_unclassified(91)	Lactobacillus_unclassified(91)
Otu00953	11	Bacteria(100)	Firmicutes(100)	Bacilli(100)	Lactobacillales(100)	Lactobacillaceae(100)	Lactobacillus(100)	Firm4(100)	Firm4_unclassified(100)
Otu00954	11	Bacteria(100)	Proteobacteria(100)	Alphaproteobacteria(100)	Rhodospirillales(100)	Acetobacteraceae(100)	Alpha2.2(100)	Alpha2.2_unclassified(100)	Alpha2.2_unclassified(100)
Otu00955	11	Bacteria(100)	Firmicutes(100)	Bacilli(100)	Lactobacillales(100)	Lactobacillaceae(100)	Lactobacillus(100)	Firm4(100)	Firm4_unclassified(100)
Otu00956	11	Bacteria(100)	Proteobacteria(100)	Gammaproteobacteria(100)	Gammaproteobacteria_order_incertae_sedis(100)	Gammaproteobacteria_family_incertae_sedis(100)	Gamma2(100)	Gamma2_unclassified(100)	Gamma2_unclassified(100)
Otu00957	11	Bacteria(100)	Proteobacteria(100)	Alphaproteobacteria(100)	Rhodospirillales(100)	Acetobacteraceae(100)	Saccharibacter(100)	Alpha2.2(100)	Alpha2.2_unclassified(100)
Otu00958	11	Bacteria(100)	Firmicutes(100)	Bacilli(100)	Lactobacillales(100)	Lactobacillaceae(100)	Lactobacillus(100)	Firm4(100)	Firm4_unclassified(100)
Otu00959	11	Bacteria(100)	Firmicutes(100)	Bacilli(100)	Lactobacillales(100)	Lactobacillaceae(100)	Lactobacillus(100)	Firm5(100)	Firm5_unclassified(100)
Otu00960	11	Bacteria(100)	Actinobacteria(100)	Actinobacteria(100)	Actinomycetales(100)	Micrococcaceae(100)	Micrococcaceae_unclassified(100)	Micrococcaceae_unclassified(100)	Micrococcaceae_unclassified(100)
Otu00961	11	Bacteria(100)	Proteobacteria(100)	Gammaproteobacteria(100)	Gammaproteobacteria_order_incertae_sedis(100)	Gammaproteobacteria_family_incertae_sedis(100)	Gamma-1Gilliamella(55)	Gamma-1Gilliamella_unclassified(55)	Gamma-1Gilliamella_unclassified(55)
Otu00962	11	Bacteria(100)	Proteobacteria(100)	Betaproteobacteria(100)	Neisseriales(100)	Neisseriaceae(100)	Neisseriaceae_unclassified(100)	Neisseriaceae_unclassified(100)	Neisseriaceae_unclassified(100)
Otu00963	11	Bacteria(100)	Proteobacteria(100)	Betaproteobacteria(100)	Neisseriales(100)	Neisseriaceae(100)	BetaSnodgrassella(100)	BetaSnodgrassella_unclassified(100)	BetaSnodgrassella_unclassified(100)
Otu00964	11	Bacteria(100)	Proteobacteria(100)	Proteobacteria_unclassified(100)	Proteobacteria_unclassified(100)	Proteobacteria_unclassified(100)	Proteobacteria_unclassified(100)	Proteobacteria_unclassified(100)	Proteobacteria_unclassified(100)
Otu00965	11	Bacteria(100)	Firmicutes(100)	Bacilli(100)	Lactobacillales(100)	Lactobacillaceae(100)	Lactobacillus(100)	Firm4(82)	Firm4_unclassified(82)
Otu00966	11	Bacteria(100)	Firmicutes(100)	Bacilli(100)	Lactobacillales(100)	Lactobacillaceae(100)	Lactobacillus(100)	Lactobacillus_unclassified(100)	Lactobacillus_unclassified(100)
Otu00967	11	Bacteria(100)	Proteobacteria(100)	Betaproteobacteria(100)	Neisseriales(100)	Neisseriaceae(100)	Neisseriaceae_unclassified(100)	Neisseriaceae_unclassified(100)	Neisseriaceae_unclassified(100)
Otu00968	11	Bacteria(100)	Proteobacteria(100)	Gammaproteobacteria(100)	Gammaproteobacteria_order_incertae_sedis(100)	Gammaproteobacteria_family_incertae_sedis(100)	Gamma2(82)	Gamma2_unclassified(82)	Gamma2_unclassified(82)
Otu00969	11	Bacteria(100)	Actinobacteria(100)	Actinobacteria(100)	Bifidobacteriales(100)	Bifidobacteriaceae(100)	Bifidobacteriaceae_unclassified(100)	Bifidobacteriaceae_unclassified(100)	Bifidobacteriaceae_unclassified(100)
Otu00970	11	Bacteria(100)	Proteobacteria(100)	Alphaproteobacteria(100)	Rhodospirillales(100)	Acetobacteraceae(100)	Saccharibacter(91)	Alpha2.2(91)	Alpha2.2_unclassified(91)
Otu00971	11	Bacteria(100)	Firmicutes(100)	Bacilli(100)	Lactobacillales(100)	Lactobacillaceae(100)	Lactobacillus(100)	Lactobacillus_unclassified(100)	Lactobacillus_unclassified(100)
Otu00972	11	Bacteria(100)	Firmicutes(100)	Bacilli(100)	Lactobacillales(100)	Lactobacillaceae(100)	Lactobacillus(100)	Lactobacillus_unclassified(100)	Lactobacillus_unclassified(100)
Otu00973	11	Bacteria(100)	Proteobacteria(100)	Betaproteobacteria(100)	Neisseriales(100)	Neisseriaceae(100)	Neisseriaceae_unclassified(100)	Neisseriaceae_unclassified(100)	Neisseriaceae_unclassified(100)
Otu00974	11	Bacteria(100)	Firmicutes(100)	Bacilli(100)	Lactobacillales(100)	Lactobacillaceae(100)	Lactobacillus(100)	Lactobacillus_unclassified(100)	Lactobacillus_unclassified(100)
Otu00975	11	Bacteria(100)	Firmicutes(100)	Bacilli(100)	Lactobacillales(100)	Lactobacillaceae(100)	Lactobacillus(100)	Lactobacillus_unclassified(100)	Lactobacillus_unclassified(100)
Otu00976	11	Bacteria(100)	Firmicutes(100)	Bacilli(100)	Lactobacillales(100)	Lactobacillaceae(100)	Lactobacillus(100)	Firm5(100)	Firm5_unclassified(100)
Otu00977	11	Bacteria(100)	Firmicutes(100)	Bacilli(100)	Lactobacillales(100)	Lactobacillaceae(100)	Lactobacillus(100)	Firm5(100)	Firm5_unclassified(100)
Otu00978	11	Bacteria(100)	Bacteria_unclassified(100)	Bacteria_unclassified(100)	Bacteria_unclassified(100)	Bacteria_unclassified(100)	Bacteria_unclassified(100)	Bacteria_unclassified(100)	Bacteria_unclassified(100)
Otu00979	11	Bacteria(100)	Proteobacteria(100)	Gammaproteobacteria(100)	Gammaproteobacteria_order_incertae_sedis(100)	Gammaproteobacteria_family_incertae_sedis(100)	Gamma2(91)	Gamma2_unclassified(91)	Gamma2_unclassified(91)
Otu00980	11	Bacteria(100)	Firmicutes(100)	Bacilli(100)	Lactobacillales(100)	Lactobacillaceae(100)	Lactobacillus(100)	Firm5(100)	Firm5_unclassified(100)
Otu00981	11	Bacteria(100)	Firmicutes(100)	Bacilli(100)	Lactobacillales(100)	Lactobacillaceae(100)	Lactobacillus(100)	Lactobacillus_unclassified(91)	Lactobacillus_unclassified(91)
Otu00982	11	Bacteria(100)	Firmicutes(100)	Bacilli(100)	Lactobacillales(100)	Lactobacillaceae(100)	Lactobacillus(100)	Lactobacillus_unclassified(100)	Lactobacillus_unclassified(100)
Otu00983	11	Bacteria(100)	Firmicutes(100)	Bacilli(100)	Lactobacillales(100)	Lactobacillaceae(100)	Lactobacillus(100)	Firm5(100)	Firm5_unclassified(100)
Otu00984	11	Bacteria(100)	Bacteria_unclassified(100)	Bacteria_unclassified(100)	Bacteria_unclassified(100)	Bacteria_unclassified(100)	Bacteria_unclassified(100)	Bacteria_unclassified(100)	Bacteria_unclassified(100)
Otu00985	11	Bacteria(100)	Firmicutes(100)	Bacilli(100)	Lactobacillales(100)	Lactobacillaceae(100)	Lactobacillus(100)	Firm5(100)	Firm5_unclassified(100)
Otu00986	11	Bacteria(100)	Proteobacteria(100)	Gammaproteobacteria(100)	Gammaproteobacteria_order_incertae_sedis(100)	Gammaproteobacteria_family_incertae_sedis(100)	Gammaproteobacteria_family_incertae_sedis_unclassified(100)	Gammaproteobacteria_family_incertae_sedis_unclassified(100)	Gammaproteobacteria_family_incertae_sedis_unclassified(100)
Otu00987	11	Bacteria(100)	Firmicutes(100)	Bacilli(100)	Lactobacillales(100)	Lactobacillaceae(100)	Lactobacillus(100)	Firm5(100)	Firm5_unclassified(100)
Otu00988	11	Bacteria(100)	Proteobacteria(100)	Gammaproteobacteria(100)	Enterobacteriales(100)	Enterobacteriaceae(100)	Enterobacteriaceae_unclassified(100)	Enterobacteriaceae_unclassified(100)	Enterobacteriaceae_unclassified(100)
Otu00989	11	Bacteria(100)	Firmicutes(100)	Bacilli(100)	Lactobacillales(100)	Lactobacillaceae(100)	Lactobacillus(100)	Lactobacillus_unclassified(100)	Lactobacillus_unclassified(100)
Otu00990	11	Bacteria(100)	Proteobacteria(100)	Betaproteobacteria(100)	Neisseriales(100)	Neisseriaceae(100)	BetaSnodgrassella(100)	BetaSnodgrassella_unclassified(100)	BetaSnodgrassella_unclassified(100)
Otu00991	11	Bacteria(100)	Proteobacteria(100)	Betaproteobacteria(100)	Neisseriales(100)	Neisseriaceae(100)	Neisseriaceae_unclassified(91)	Neisseriaceae_unclassified(91)	Neisseriaceae_unclassified(91)
Otu00992	11	Bacteria(100)	Actinobacteria(100)	Actinobacteria(100)	Actinomycetales(100)	Dermabacteraceae(100)	Dermabacteraceae_unclassified(100)	Dermabacteraceae_unclassified(100)	Dermabacteraceae_unclassified(100)
Otu00993	11	Bacteria(100)	Proteobacteria(100)	Betaproteobacteria(100)	Neisseriales(100)	Neisseriaceae(100)	BetaSnodgrassella(91)	BetaSnodgrassella_unclassified(91)	BetaSnodgrassella_unclassified(91)
Otu00994	11	Bacteria(100)	Proteobacteria(100)	Gammaproteobacteria(100)	Gammaproteobacteria_order_incertae_sedis(100)	Gammaproteobacteria_family_incertae_sedis(100)	Gamma2(100)	Gamma2_unclassified(100)	Gamma2_unclassified(100)
Otu00995	11	Bacteria(100)	Proteobacteria(100)	Gammaproteobacteria(100)	Gammaproteobacteria_order_incertae_sedis(100)	Gammaproteobacteria_family_incertae_sedis(100)	Gamma-1Gilliamella(100)	Gamma-1Gilliamella_unclassified(100)	Gamma-1Gilliamella_unclassified(100)
Otu00996	11	Bacteria(100)	Proteobacteria(100)	Proteobacteria_unclassified(100)	Proteobacteria_unclassified(100)	Proteobacteria_unclassified(100)	Proteobacteria_unclassified(100)	Proteobacteria_unclassified(100)	Proteobacteria_unclassified(100)
Otu00997	11	Bacteria(100)	Proteobacteria(100)	Gammaproteobacteria(100)	Gammaproteobacteria_order_incertae_sedis(100)	Gammaproteobacteria_family_incertae_sedis(100)	Gamma2(100)	Gamma2_unclassified(100)	Gamma2_unclassified(100)
Otu00998	11	Bacteria(100)	Proteobacteria(100)	Gammaproteobacteria(100)	Gammaproteobacteria_order_incertae_sedis(100)	Gammaproteobacteria_family_incertae_sedis(100)	Gammaproteobacteria_family_incertae_sedis_unclassified(100)	Gammaproteobacteria_family_incertae_sedis_unclassified(100)	Gammaproteobacteria_family_incertae_sedis_unclassified(100)
Otu00999	11	Bacteria(100)	Actinobacteria(100)	Actinobacteria(100)	Actinomycetales(100)	Dermabacteraceae(100)	Dermabacteraceae_unclassified(100)	Dermabacteraceae_unclassified(100)	Dermabacteraceae_unclassified(100)
Otu01000	11	Bacteria(100)	Proteobacteria(100)	Betaproteobacteria(100)	Neisseriales(100)	Neisseriaceae(100)	Neisseriaceae_unclassified(55)	Neisseriaceae_unclassified(55)	Neisseriaceae_unclassified(55)
Otu01001	11	Bacteria(100)	Firmicutes(100)	Bacilli(100)	Lactobacillales(100)	Lactobacillaceae(100)	Lactobacillaceae_unclassified(100)	Lactobacillaceae_unclassified(100)	Lactobacillaceae_unclassified(100)
Otu01002	11	Bacteria(100)	Proteobacteria(100)	Alphaproteobacteria(100)	Rhodospirillales(100)	Acetobacteraceae(100)	Saccharibacter(100)	Alpha2.2(100)	Alpha2.2_unclassified(100)
Otu01003	10	Bacteria(100)	Bacteria_unclassified(100)	Bacteria_unclassified(100)	Bacteria_unclassified(100)	Bacteria_unclassified(100)	Bacteria_unclassified(100)	Bacteria_unclassified(100)	Bacteria_unclassified(100)
Otu01004	10	Bacteria(100)	Firmicutes(100)	Bacilli(100)	Lactobacillales(100)	Lactobacillaceae(100)	Lactobacillus(100)	Lactobacillus_unclassified(100)	Lactobacillus_unclassified(100)
Otu01005	10	Bacteria(100)	Proteobacteria(100)	Gammaproteobacteria(100)	Gammaproteobacteria_order_incertae_sedis(100)	Gammaproteobacteria_family_incertae_sedis(100)	Gamma2(100)	Gamma2_unclassified(100)	Gamma2_unclassified(100)
Otu01006	10	Bacteria(100)	Firmicutes(100)	Bacilli(100)	Lactobacillales(100)	Lactobacillaceae(100)	Lactobacillus(100)	Firm5(100)	Firm5_unclassified(100)
Otu01007	10	Bacteria(100)	Proteobacteria(100)	Gammaproteobacteria(100)	Gammaproteobacteria_order_incertae_sedis(100)	Gammaproteobacteria_family_incertae_sedis(100)	Gamma-1Gilliamella(100)	Gamma-1Gilliamella_unclassified(100)	Gamma-1Gilliamella_unclassified(100)
Otu01008	10	Bacteria(100)	Proteobacteria(100)	Alphaproteobacteria(100)	Rhodospirillales(100)	Acetobacteraceae(100)	Alpha2.2(100)	Alpha2.2_unclassified(100)	Alpha2.2_unclassified(100)
Otu01009	10	Bacteria(100)	Proteobacteria(100)	Alphaproteobacteria(100)	Rhodospirillales(100)	Acetobacteraceae(100)	Gluconobacter(100)	Alpha2.2(100)	Alpha2.2_unclassified(100)
Otu01010	10	Bacteria(100)	Proteobacteria(100)	Betaproteobacteria(100)	Neisseriales(100)	Neisseriaceae(100)	Neisseriaceae_unclassified(61)	Neisseriaceae_unclassified(61)	Neisseriaceae_unclassified(61)
Otu01011	10	Bacteria(100)	Proteobacteria(80)	Gammaproteobacteria(80)	Gammaproteobacteria_unclassified(80)	Gammaproteobacteria_unclassified(80)	Gammaproteobacteria_unclassified(80)	Gammaproteobacteria_unclassified(80)	Gammaproteobacteria_unclassified(80)
Otu01012	10	Bacteria(100)	Firmicutes(100)	Bacilli(100)	Lactobacillales(100)	Lactobacillaceae(100)	Lactobacillus(100)	Firm5(100)	Firm5_unclassified(100)
Otu01013	10	Bacteria(100)	Firmicutes(100)	Bacilli(100)	Lactobacillales(100)	Lactobacillaceae(100)	Lactobacillus(100)	Firm5(100)	Firm5_unclassified(100)
Otu01014	10	Bacteria(100)	Firmicutes(100)	Bacilli(100)	Lactobacillales(100)	Lactobacillaceae(100)	Lactobacillus(100)	Firm5(100)	Firm5_unclassified(100)
Otu01015	10	Bacteria(100)	Bacteria_unclassified(100)	Bacteria_unclassified(100)	Bacteria_unclassified(100)	Bacteria_unclassified(100)	Bacteria_unclassified(100)	Bacteria_unclassified(100)	Bacteria_unclassified(100)
Otu01016	10	Bacteria(100)	Firmicutes(100)	Bacilli(100)	Lactobacillales(100)	Lactobacillaceae(100)	Lactobacillus(100)	Firm5(80)	Firm5_unclassified(80)
Otu01017	10	Bacteria(100)	Proteobacteria(100)	Gammaproteobacteria(100)	Gammaproteobacteria_order_incertae_sedis(100)	Gammaproteobacteria_family_incertae_sedis(100)	Gamma-1Gilliamella(100)	Gamma-1Gilliamella_unclassified(100)	Gamma-1Gilliamella_unclassified(100)
Otu01018	10	Bacteria(100)	Proteobacteria(100)	Betaproteobacteria(100)	Neisseriales(100)	Neisseriaceae(100)	Neisseriaceae_unclassified(100)	Neisseriaceae_unclassified(100)	Neisseriaceae_unclassified(100)
Otu01019	10	Bacteria(100)	Firmicutes(100)	Bacilli(100)	Lactobacillales(100)	Lactobacillaceae(100)	Lactobacillus(100)	Lactobacillus_unclassified(100)	Lactobacillus_unclassified(100)
Otu01020	10	Bacteria(100)	Proteobacteria(100)	Betaproteobacteria(100)	Neisseriales(100)	Neisseriaceae(100)	BetaSnodgrassella(100)	BetaSnodgrassella_unclassified(100)	BetaSnodgrassella_unclassified(100)
Otu01021	10	Bacteria(100)	Bacteria_unclassified(100)	Bacteria_unclassified(100)	Bacteria_unclassified(100)	Bacteria_unclassified(100)	Bacteria_unclassified(100)	Bacteria_unclassified(100)	Bacteria_unclassified(100)
Otu01022	10	Bacteria(100)	Firmicutes(100)	Bacilli(100)	Lactobacillales(100)	Lactobacillaceae(100)	Lactobacillus(100)	Firm5(100)	Firm5_unclassified(100)
Otu01023	10	Bacteria(100)	Actinobacteria(100)	Actinobacteria(100)	Actinomycetales(100)	Actinomycetales_unclassified(100)	Actinomycetales_unclassified(100)	Actinomycetales_unclassified(100)	Actinomycetales_unclassified(100)
Otu01024	10	Bacteria(100)	Proteobacteria(100)	Betaproteobacteria(100)	Neisseriales(100)	Neisseriaceae(100)	Neisseriaceae_unclassified(80)	Neisseriaceae_unclassified(80)	Neisseriaceae_unclassified(80)
Otu01025	10	Bacteria(100)	Firmicutes(100)	Bacilli(100)	Lactobacillales(100)	Lactobacillaceae(100)	Lactobacillus(100)	Firm5(70)	Firm5_unclassified(70)
Otu01026	10	Bacteria(100)	Firmicutes(100)	Bacilli(100)	Lactobacillales(100)	Lactobacillaceae(100)	Lactobacillus(90)	Lactobacillus_unclassified(90)	Lactobacillus_unclassified(90)
Otu01027	10	Bacteria(100)	Firmicutes(100)	Bacilli(100)	Lactobacillales(100)	Lactobacillaceae(100)	Lactobacillus(100)	Firm5(100)	Firm5_unclassified(100)
Otu01028	10	Bacteria(100)	Proteobacteria(100)	Gammaproteobacteria(100)	Gammaproteobacteria_order_incertae_sedis(100)	Gammaproteobacteria_family_incertae_sedis(100)	Gammaproteobacteria_family_incertae_sedis_unclassified(100)	Gammaproteobacteria_family_incertae_sedis_unclassified(100)	Gammaproteobacteria_family_incertae_sedis_unclassified(100)
Otu01029	10	Bacteria(100)	Proteobacteria(100)	Proteobacteria_unclassified(100)	Proteobacteria_unclassified(100)	Proteobacteria_unclassified(100)	Proteobacteria_unclassified(100)	Proteobacteria_unclassified(100)	Proteobacteria_unclassified(100)
Otu01030	10	Bacteria(100)	Proteobacteria(100)	Gammaproteobacteria(100)	Gammaproteobacteria_order_incertae_sedis(100)	Gammaproteobacteria_family_incertae_sedis(100)	unclassified(100)	unclassified(100)	unclassified(100)
Otu01031	10	Bacteria(100)	Firmicutes(100)	Bacilli(100)	Lactobacillales(100)	Lactobacillaceae(100)	Lactobacillus(100)	Lactobacillus_unclassified(100)	Lactobacillus_unclassified(100)
Otu01032	10	Bacteria(100)	Firmicutes(100)	Bacilli(100)	Lactobacillales(100)	Lactobacillaceae(100)	Lactobacillus(100)	Firm5(100)	Firm5_unclassified(100)
Otu01033	10	Bacteria(100)	Firmicutes(100)	Bacilli(100)	Lactobacillales(100)	Lactobacillaceae(100)	Lactobacillus(100)	Firm5(100)	Firm5_unclassified(100)
Otu01034	10	Bacteria(100)	Firmicutes(100)	Bacilli(100)	Lactobacillales(100)	Lactobacillaceae(100)	Lactobacillus(70)	Lactobacillus_unclassified(70)	Lactobacillus_unclassified(70)
Otu01035	10	Bacteria(100)	Firmicutes(100)	Bacilli(100)	Lactobacillales(100)	Lactobacillaceae(100)	Lactobacillus(100)	Firm5(100)	Firm5_unclassified(100)
Otu01036	10	Bacteria(100)	Proteobacteria(100)	Betaproteobacteria(100)	Neisseriales(100)	Neisseriaceae(100)	BetaSnodgrassella(100)	BetaSnodgrassella_unclassified(100)	BetaSnodgrassella_unclassified(100)
Otu01037	10	Bacteria(100)	Firmicutes(100)	Bacilli(100)	Lactobacillales(100)	Lactobacillaceae(100)	Lactobacillus(100)	Lactobacillus_unclassified(100)	Lactobacillus_unclassified(100)
Otu01038	10	Bacteria(100)	Proteobacteria(100)	Gammaproteobacteria(100)	Gammaproteobacteria_order_incertae_sedis(100)	Gammaproteobacteria_family_incertae_sedis(100)	Gamma2(100)	Gamma2_unclassified(100)	Gamma2_unclassified(100)
Otu01039	10	Bacteria(100)	Firmicutes(100)	Bacilli(100)	Lactobacillales(100)	Lactobacillaceae(100)	Lactobacillus(100)	Lactobacillus_unclassified(100)	Lactobacillus_unclassified(100)
Otu01040	10	Bacteria(100)	Proteobacteria(100)	Gammaproteobacteria(100)	Gammaproteobacteria_order_incertae_sedis(100)	Gammaproteobacteria_family_incertae_sedis(100)	Gamma-1Gilliamella(70)	Gamma-1Gilliamella_unclassified(70)	Gamma-1Gilliamella_unclassified(70)
Otu01041	10	Bacteria(100)	Bacteria_unclassified(61)	Bacteria_unclassified(61)	Bacteria_unclassified(61)	Bacteria_unclassified(61)	Bacteria_unclassified(61)	Bacteria_unclassified(61)	Bacteria_unclassified(61)
Otu01042	10	Bacteria(100)	Firmicutes(100)	Bacilli(100)	Lactobacillales(100)	Lactobacillaceae(100)	Lactobacillus(100)	Lactobacillus_unclassified(100)	Lactobacillus_unclassified(100)
Otu01043	10	Bacteria(100)	Proteobacteria(100)	Gammaproteobacteria(100)	Gammaproteobacteria_order_incertae_sedis(100)	Gammaproteobacteria_family_incertae_sedis(100)	Gamma2(100)	Gamma2_unclassified(100)	Gamma2_unclassified(100)
Otu01044	10	Bacteria(100)	Firmicutes(100)	Bacilli(100)	Lactobacillales(100)	Lactobacillaceae(100)	Lactobacillaceae_unclassified(100)	Lactobacillaceae_unclassified(100)	Lactobacillaceae_unclassified(100)
Otu01045	10	Bacteria(100)	Proteobacteria(100)	Gammaproteobacteria(100)	Gammaproteobacteria_order_incertae_sedis(100)	Gammaproteobacteria_family_incertae_sedis(100)	Gamma2(100)	Gamma2_unclassified(100)	Gamma2_unclassified(100)
Otu01046	10	Bacteria(100)	Proteobacteria(100)	Gammaproteobacteria(100)	Gammaproteobacteria_order_incertae_sedis(100)	Gammaproteobacteria_family_incertae_sedis(100)	Gamma2(100)	Gamma2_unclassified(100)	Gamma2_unclassified(100)
Otu01047	10	Bacteria(100)	Proteobacteria(100)	Betaproteobacteria(100)	Neisseriales(100)	Neisseriaceae(100)	Neisseriaceae_unclassified(61)	Neisseriaceae_unclassified(61)	Neisseriaceae_unclassified(61)
Otu01048	10	Bacteria(100)	Firmicutes(100)	Bacilli(100)	Lactobacillales(100)	Lactobacillaceae(100)	Lactobacillaceae_unclassified(100)	Lactobacillaceae_unclassified(100)	Lactobacillaceae_unclassified(100)
Otu01049	10	Bacteria(100)	Firmicutes(100)	Bacilli(100)	Lactobacillales(100)	Lactobacillaceae(100)	Lactobacillus(100)	Firm5(100)	Firm5_unclassified(100)
Otu01050	10	Bacteria(100)	Proteobacteria(100)	Betaproteobacteria(100)	Neisseriales(100)	Neisseriaceae(100)	BetaSnodgrassella(100)	BetaSnodgrassella_unclassified(100)	BetaSnodgrassella_unclassified(100)
Otu01051	10	Bacteria(100)	Proteobacteria(100)	Gammaproteobacteria(100)	Gammaproteobacteria_order_incertae_sedis(100)	Gammaproteobacteria_family_incertae_sedis(100)	Gamma2(100)	Gamma2_unclassified(100)	Gamma2_unclassified(100)
Otu01052	10	Bacteria(100)	Proteobacteria(100)	Gammaproteobacteria(100)	Gammaproteobacteria_order_incertae_sedis(100)	Gammaproteobacteria_family_incertae_sedis(100)	Gammaproteobacteria_family_incertae_sedis_unclassified(100)	Gammaproteobacteria_family_incertae_sedis_unclassified(100)	Gammaproteobacteria_family_incertae_sedis_unclassified(100)
Otu01053	10	Bacteria(100)	Firmicutes(100)	Bacilli(100)	Lactobacillales(100)	Lactobacillaceae(100)	Lactobacillus(100)	Firm5(100)	Firm5_unclassified(100)
Otu01054	10	Bacteria(100)	Proteobacteria(100)	Betaproteobacteria(100)	Neisseriales(100)	Neisseriaceae(100)	Neisseriaceae_unclassified(100)	Neisseriaceae_unclassified(100)	Neisseriaceae_unclassified(100)
Otu01055	10	Bacteria(100)	Proteobacteria(100)	Alphaproteobacteria(100)	Rhodospirillales(100)	Acetobacteraceae(100)	Gluconobacter(100)	Alpha2.2(100)	Alpha2.2_unclassified(100)
Otu01056	10	Bacteria(100)	Actinobacteria(100)	Actinobacteria(100)	Actinomycetales(100)	Dermabacteraceae(100)	Dermabacteraceae_unclassified(100)	Dermabacteraceae_unclassified(100)	Dermabacteraceae_unclassified(100)
Otu01057	10	Bacteria(100)	Firmicutes(100)	Bacilli(100)	Lactobacillales(100)	Lactobacillaceae(100)	Lactobacillus(100)	Firm5(80)	Firm5_unclassified(80)
Otu01058	10	Bacteria(100)	Firmicutes(100)	Bacilli(100)	Lactobacillales(100)	Lactobacillaceae(100)	Lactobacillaceae_unclassified(100)	Lactobacillaceae_unclassified(100)	Lactobacillaceae_unclassified(100)
Otu01059	10	Bacteria(100)	Proteobacteria(100)	Gammaproteobacteria(100)	Gammaproteobacteria_order_incertae_sedis(100)	Gammaproteobacteria_family_incertae_sedis(100)	Gammaproteobacteria_family_incertae_sedis_unclassified(100)	Gammaproteobacteria_family_incertae_sedis_unclassified(100)	Gammaproteobacteria_family_incertae_sedis_unclassified(100)
Otu01060	10	Bacteria(100)	Actinobacteria(100)	Actinobacteria(100)	Bifidobacteriales(100)	Bifidobacteriaceae(100)	Bifidobacterium(100)	BeeBifido(100)	BeeBifido_unclassified(100)
Otu01061	10	Bacteria(100)	Proteobacteria(100)	Gammaproteobacteria(100)	Gammaproteobacteria_order_incertae_sedis(100)	Gammaproteobacteria_family_incertae_sedis(100)	Gamma-1Gilliamella(100)	Gamma-1Gilliamella_unclassified(100)	Gamma-1Gilliamella_unclassified(100)
Otu01062	10	Bacteria(100)	Bacteria_unclassified(100)	Bacteria_unclassified(100)	Bacteria_unclassified(100)	Bacteria_unclassified(100)	Bacteria_unclassified(100)	Bacteria_unclassified(100)	Bacteria_unclassified(100)
Otu01063	10	Bacteria(100)	Proteobacteria(100)	Gammaproteobacteria(100)	Gammaproteobacteria_order_incertae_sedis(100)	Gammaproteobacteria_family_incertae_sedis(100)	Gamma2(80)	Gamma2_unclassified(80)	Gamma2_unclassified(80)
Otu01064	10	Bacteria(100)	Firmicutes(100)	Bacilli(100)	Lactobacillales(100)	Lactobacillaceae(100)	Lactobacillus(100)	Lactobacillus_unclassified(100)	Lactobacillus_unclassified(100)
Otu01065	10	Bacteria(100)	Firmicutes(100)	Bacilli(100)	Lactobacillales(100)	Lactobacillaceae(100)	Lactobacillus(100)	Lactobacillus_unclassified(100)	Lactobacillus_unclassified(100)
Otu01066	10	Bacteria(100)	Proteobacteria(100)	Betaproteobacteria(100)	Neisseriales(100)	Neisseriaceae(100)	Neisseriaceae_unclassified(100)	Neisseriaceae_unclassified(100)	Neisseriaceae_unclassified(100)
Otu01067	10	Bacteria(100)	Firmicutes(100)	Bacilli(100)	Lactobacillales(100)	Lactobacillaceae(100)	Lactobacillus(100)	Firm5(100)	Firm5_unclassified(100)
Otu01068	10	Bacteria(100)	Proteobacteria(100)	Betaproteobacteria(100)	Neisseriales(100)	Neisseriaceae(100)	BetaSnodgrassella(70)	BetaSnodgrassella_unclassified(70)	BetaSnodgrassella_unclassified(70)
Otu01069	10	Bacteria(100)	Firmicutes(100)	Bacilli(100)	Lactobacillales(100)	Lactobacillaceae(100)	Lactobacillus(100)	Lactobacillus_unclassified(100)	Lactobacillus_unclassified(100)
Otu01070	10	Bacteria(100)	Proteobacteria(100)	Gammaproteobacteria(100)	Gammaproteobacteria_order_incertae_sedis(100)	Gammaproteobacteria_family_incertae_sedis(100)	Gamma2(70)	Gamma2_unclassified(70)	Gamma2_unclassified(70)
Otu01071	10	Bacteria(100)	Proteobacteria(100)	Gammaproteobacteria(100)	Gammaproteobacteria_order_incertae_sedis(100)	Gammaproteobacteria_family_incertae_sedis(100)	Gammaproteobacteria_family_incertae_sedis_unclassified(61)	Gammaproteobacteria_family_incertae_sedis_unclassified(61)	Gammaproteobacteria_family_incertae_sedis_unclassified(61)
Otu01072	10	Bacteria(100)	Firmicutes(100)	Bacilli(100)	Lactobacillales(100)	Lactobacillaceae(100)	Lactobacillus(100)	Firm4(100)	Firm4_unclassified(100)
Otu01073	10	Bacteria(100)	Actinobacteria(100)	Actinobacteria(100)	Bifidobacteriales(100)	Bifidobacteriaceae(100)	BeeBifido(90)	BeeBifido_unclassified(90)	BeeBifido_unclassified(90)
Otu01074	10	Bacteria(100)	Firmicutes(100)	Bacilli(100)	Lactobacillales(100)	Lactobacillaceae(100)	Lactobacillus(100)	Lactobacillus_unclassified(100)	Lactobacillus_unclassified(100)
Otu01075	10	Bacteria(100)	Bacteria_unclassified(100)	Bacteria_unclassified(100)	Bacteria_unclassified(100)	Bacteria_unclassified(100)	Bacteria_unclassified(100)	Bacteria_unclassified(100)	Bacteria_unclassified(100)
Otu01076	10	Bacteria(100)	Proteobacteria(100)	Betaproteobacteria(100)	Neisseriales(100)	Neisseriaceae(100)	BetaSnodgrassella(100)	BetaSnodgrassella_unclassified(100)	BetaSnodgrassella_unclassified(100)
Otu01077	10	Bacteria(100)	Proteobacteria(100)	Betaproteobacteria(100)	Neisseriales(100)	Neisseriaceae(100)	BetaSnodgrassella(100)	BetaSnodgrassella_unclassified(100)	BetaSnodgrassella_unclassified(100)
Otu01078	10	Bacteria(100)	Bacteria_unclassified(100)	Bacteria_unclassified(100)	Bacteria_unclassified(100)	Bacteria_unclassified(100)	Bacteria_unclassified(100)	Bacteria_unclassified(100)	Bacteria_unclassified(100)
Otu01079	10	Bacteria(100)	Proteobacteria(100)	Gammaproteobacteria(100)	Gammaproteobacteria_order_incertae_sedis(100)	Gammaproteobacteria_family_incertae_sedis(100)	Gamma2(90)	Gamma2_unclassified(90)	Gamma2_unclassified(90)
Otu01080	10	Bacteria(100)	Firmicutes(100)	Bacilli(100)	Lactobacillales(100)	Lactobacillaceae(100)	Lactobacillus(100)	Lactobacillus_unclassified(100)	Lactobacillus_unclassified(100)
Otu01081	10	Bacteria(100)	Firmicutes(100)	Bacilli(100)	Lactobacillales(100)	Lactobacillaceae(100)	Lactobacillus(100)	Lactobacillus_unclassified(100)	Lactobacillus_unclassified(100)
Otu01082	10	Bacteria(100)	Proteobacteria(100)	Gammaproteobacteria(100)	Gammaproteobacteria_order_incertae_sedis(100)	Gammaproteobacteria_family_incertae_sedis(100)	Gammaproteobacteria_family_incertae_sedis_unclassified(70)	Gammaproteobacteria_family_incertae_sedis_unclassified(70)	Gammaproteobacteria_family_incertae_sedis_unclassified(70)
Otu01083	10	Bacteria(100)	Bacteria_unclassified(100)	Bacteria_unclassified(100)	Bacteria_unclassified(100)	Bacteria_unclassified(100)	Bacteria_unclassified(100)	Bacteria_unclassified(100)	Bacteria_unclassified(100)
Otu01084	10	Bacteria(100)	Bacteria_unclassified(100)	Bacteria_unclassified(100)	Bacteria_unclassified(100)	Bacteria_unclassified(100)	Bacteria_unclassified(100)	Bacteria_unclassified(100)	Bacteria_unclassified(100)
Otu01085	10	Bacteria(100)	Proteobacteria(100)	Gammaproteobacteria(100)	Gammaproteobacteria_order_incertae_sedis(100)	Gammaproteobacteria_family_incertae_sedis(100)	Gammaproteobacteria_family_incertae_sedis_unclassified(100)	Gammaproteobacteria_family_incertae_sedis_unclassified(100)	Gammaproteobacteria_family_incertae_sedis_unclassified(100)
Otu01086	10	Bacteria(100)	Firmicutes(100)	Bacilli(100)	Lactobacillales(100)	Lactobacillaceae(100)	Lactobacillus(100)	Lactobacillus_unclassified(100)	Lactobacillus_unclassified(100)
Otu01087	10	Bacteria(100)	Proteobacteria(100)	Alphaproteobacteria(100)	Rhodospirillales(100)	Acetobacteraceae(100)	Gluconobacter(90)	Alpha2.2(90)	Alpha2.2_unclassified(90)
Otu01088	10	Bacteria(100)	Actinobacteria(100)	Actinobacteria(100)	Bifidobacteriales(100)	Bifidobacteriaceae(100)	Bifidobacteriaceae_unclassified(70)	Bifidobacteriaceae_unclassified(70)	Bifidobacteriaceae_unclassified(70)
Otu01089	10	Bacteria(100)	Firmicutes(100)	Bacilli(100)	Lactobacillales(100)	Lactobacillaceae(100)	Lactobacillaceae_unclassified(90)	Lactobacillaceae_unclassified(90)	Lactobacillaceae_unclassified(90)
Otu01090	10	Bacteria(100)	Firmicutes(100)	Bacilli(100)	Lactobacillales(100)	Lactobacillaceae(100)	Lactobacillus(100)	Firm4(100)	Firm4_unclassified(100)
Otu01091	10	Bacteria(100)	Firmicutes(100)	Bacilli(100)	Lactobacillales(100)	Lactobacillaceae(100)	Lactobacillus(100)	Lactobacillus_unclassified(80)	Lactobacillus_unclassified(80)
Otu01092	10	Bacteria(100)	Proteobacteria(100)	Gammaproteobacteria(100)	Gammaproteobacteria_order_incertae_sedis(100)	Gammaproteobacteria_family_incertae_sedis(100)	Gamma-1Gilliamella(100)	Gamma-1Gilliamella_unclassified(100)	Gamma-1Gilliamella_unclassified(100)
Otu01093	10	Bacteria(100)	Firmicutes(100)	Bacilli(100)	Lactobacillales(100)	Lactobacillaceae(100)	Lactobacillus(100)	Lactobacillus_unclassified(100)	Lactobacillus_unclassified(100)
Otu01094	10	Bacteria(100)	Actinobacteria(100)	Actinobacteria(100)	Actinomycetales(100)	Geodermatophilaceae(100)	Geodermatophilus(100)	Geodermatophilus_unclassified(100)	Geodermatophilus_unclassified(100)
Otu01095	10	Bacteria(100)	Firmicutes(100)	Bacilli(100)	Lactobacillales(100)	Lactobacillaceae(100)	Lactobacillus(100)	Lactobacillus_unclassified(100)	Lactobacillus_unclassified(100)
Otu01096	10	Bacteria(100)	Firmicutes(100)	Bacilli(100)	Lactobacillales(100)	Lactobacillaceae(100)	Lactobacillus(100)	Lactobacillus_unclassified(100)	Lactobacillus_unclassified(100)
Otu01097	10	Bacteria(100)	Firmicutes(100)	Bacilli(100)	Lactobacillales(100)	Lactobacillaceae(100)	Lactobacillus(100)	Lactobacillus_unclassified(100)	Lactobacillus_unclassified(100)
Otu01098	10	Bacteria(100)	Firmicutes(100)	Bacilli(100)	Lactobacillales(100)	Lactobacillaceae(100)	Lactobacillus(100)	Lactobacillus_unclassified(100)	Lactobacillus_unclassified(100)
Otu01099	10	Bacteria(100)	Firmicutes(100)	Bacilli(100)	Lactobacillales(100)	Lactobacillaceae(100)	Lactobacillus(100)	Firm4(100)	Firm4_unclassified(100)
Otu01100	10	Bacteria(100)	Firmicutes(100)	Bacilli(100)	Lactobacillales(100)	Lactobacillaceae(100)	Lactobacillus(100)	Lactobacillus_unclassified(61)	Lactobacillus_unclassified(61)
Otu01101	10	Bacteria(100)	Firmicutes(100)	Bacilli(100)	Lactobacillales(100)	Lactobacillaceae(100)	Lactobacillus(100)	Lactobacillus_unclassified(100)	Lactobacillus_unclassified(100)
Otu01102	10	Bacteria(100)	Firmicutes(100)	Bacilli(100)	Lactobacillales(100)	Lactobacillaceae(100)	Lactobacillus(100)	Firm5(100)	Firm5_unclassified(100)
Otu01103	10	Bacteria(100)	Proteobacteria(100)	Gammaproteobacteria(100)	Gammaproteobacteria_order_incertae_sedis(100)	Gammaproteobacteria_family_incertae_sedis(100)	Gammaproteobacteria_family_incertae_sedis_unclassified(100)	Gammaproteobacteria_family_incertae_sedis_unclassified(100)	Gammaproteobacteria_family_incertae_sedis_unclassified(100)
Otu01104	10	Bacteria(100)	Bacteria_unclassified(100)	Bacteria_unclassified(100)	Bacteria_unclassified(100)	Bacteria_unclassified(100)	Bacteria_unclassified(100)	Bacteria_unclassified(100)	Bacteria_unclassified(100)
Otu01105	10	Bacteria(100)	Proteobacteria(100)	Betaproteobacteria(100)	Neisseriales(100)	Neisseriaceae(100)	BetaSnodgrassella(80)	BetaSnodgrassella_unclassified(80)	BetaSnodgrassella_unclassified(80)
Otu01106	10	Bacteria(100)	Proteobacteria(100)	Gammaproteobacteria(100)	Gammaproteobacteria_unclassified(100)	Gammaproteobacteria_unclassified(100)	Gammaproteobacteria_unclassified(100)	Gammaproteobacteria_unclassified(100)	Gammaproteobacteria_unclassified(100)
Otu01107	10	Bacteria(100)	Firmicutes(100)	Bacilli(100)	Lactobacillales(100)	Lactobacillaceae(100)	Lactobacillus(100)	Lactobacillus_unclassified(100)	Lactobacillus_unclassified(100)
Otu01108	10	Bacteria(100)	Actinobacteria(100)	Actinobacteria(100)	Bifidobacteriales(100)	Bifidobacteriaceae(100)	Bifidobacteriaceae_unclassified(100)	Bifidobacteriaceae_unclassified(100)	Bifidobacteriaceae_unclassified(100)
Otu01109	9	Bacteria(100)	Bacteria_unclassified(100)	Bacteria_unclassified(100)	Bacteria_unclassified(100)	Bacteria_unclassified(100)	Bacteria_unclassified(100)	Bacteria_unclassified(100)	Bacteria_unclassified(100)
Otu01110	9	Bacteria(100)	Firmicutes(100)	Bacilli(100)	Lactobacillales(100)	Lactobacillaceae(100)	Lactobacillus(100)	Lactobacillus_unclassified(100)	Lactobacillus_unclassified(100)
Otu01111	9	Bacteria(100)	Proteobacteria(100)	Gammaproteobacteria(100)	Gammaproteobacteria_order_incertae_sedis(100)	Gammaproteobacteria_family_incertae_sedis(100)	Gamma2(100)	Gamma2_unclassified(100)	Gamma2_unclassified(100)
Otu01112	9	Bacteria(100)	Bacteria_unclassified(100)	Bacteria_unclassified(100)	Bacteria_unclassified(100)	Bacteria_unclassified(100)	Bacteria_unclassified(100)	Bacteria_unclassified(100)	Bacteria_unclassified(100)
Otu01113	9	Bacteria(100)	Firmicutes(100)	Bacilli(100)	Lactobacillales(100)	Lactobacillaceae(100)	Lactobacillaceae_unclassified(100)	Lactobacillaceae_unclassified(100)	Lactobacillaceae_unclassified(100)
Otu01114	9	Bacteria(100)	Firmicutes(100)	Bacilli(100)	Lactobacillales(100)	Lactobacillaceae(100)	Lactobacillus(100)	Lactobacillus_unclassified(67)	Lactobacillus_unclassified(67)
Otu01115	9	Bacteria(100)	Firmicutes(100)	Bacilli(100)	Lactobacillales(100)	Lactobacillaceae(100)	Lactobacillus(100)	Lactobacillus_unclassified(100)	Lactobacillus_unclassified(100)
Otu01116	9	Bacteria(100)	Proteobacteria(100)	Alphaproteobacteria(100)	Rhodospirillales(100)	Acetobacteraceae(100)	Acetobacteraceae_unclassified(100)	Acetobacteraceae_unclassified(100)	Acetobacteraceae_unclassified(100)
Otu01117	9	Bacteria(100)	Proteobacteria(100)	Gammaproteobacteria(100)	Gammaproteobacteria_order_incertae_sedis(100)	Gammaproteobacteria_family_incertae_sedis(100)	Gammaproteobacteria_family_incertae_sedis_unclassified(100)	Gammaproteobacteria_family_incertae_sedis_unclassified(100)	Gammaproteobacteria_family_incertae_sedis_unclassified(100)
Otu01118	9	Bacteria(100)	Actinobacteria(100)	Actinobacteria(100)	Bifidobacteriales(100)	Bifidobacteriaceae(100)	Bifidobacterium(100)	BeeBifido(100)	BeeBifido_unclassified(100)
Otu01119	9	Bacteria(100)	Proteobacteria(100)	Betaproteobacteria(100)	Neisseriales(100)	Neisseriaceae(100)	BetaSnodgrassella(100)	BetaSnodgrassella_unclassified(100)	BetaSnodgrassella_unclassified(100)
Otu01120	9	Bacteria(100)	Firmicutes(100)	Bacilli(100)	Lactobacillales(100)	Lactobacillaceae(100)	Lactobacillus(100)	Firm5(100)	Firm5_unclassified(100)
Otu01121	9	Bacteria(100)	Firmicutes(100)	Bacilli(100)	Lactobacillales(100)	Lactobacillaceae(100)	Lactobacillus(100)	Lactobacillus_unclassified(100)	Lactobacillus_unclassified(100)
Otu01122	9	Bacteria(100)	Proteobacteria(100)	Gammaproteobacteria(100)	Gammaproteobacteria_order_incertae_sedis(100)	Gammaproteobacteria_family_incertae_sedis(100)	Gamma-1Gilliamella(67)	Gamma-1Gilliamella_unclassified(67)	Gamma-1Gilliamella_unclassified(67)
Otu01123	9	Bacteria(100)	Proteobacteria(100)	Gammaproteobacteria(100)	Gammaproteobacteria_order_incertae_sedis(100)	Gammaproteobacteria_family_incertae_sedis(100)	Gamma-1Gilliamella(100)	Gamma-1Gilliamella_unclassified(100)	Gamma-1Gilliamella_unclassified(100)
Otu01124	9	Bacteria(100)	Firmicutes(100)	Bacilli(100)	Lactobacillales(100)	Lactobacillaceae(100)	Lactobacillus(100)	Lactobacillus_unclassified(56)	Lactobacillus_unclassified(56)
Otu01125	9	Bacteria(100)	Actinobacteria(100)	Actinobacteria(100)	Bifidobacteriales(100)	Bifidobacteriaceae(100)	Bifidobacteriaceae_unclassified(78)	Bifidobacteriaceae_unclassified(78)	Bifidobacteriaceae_unclassified(78)
Otu01126	9	Bacteria(100)	Firmicutes(100)	Bacilli(100)	Lactobacillales(100)	Lactobacillaceae(100)	Lactobacillus(100)	Firm5(89)	Firm5_unclassified(89)
Otu01127	9	Bacteria(100)	Proteobacteria(100)	Alphaproteobacteria(100)	Rhodospirillales(100)	Acetobacteraceae(100)	Gluconobacter(100)	Alpha2.2(100)	Alpha2.2_unclassified(100)
Otu01128	9	Bacteria(100)	Proteobacteria(100)	Gammaproteobacteria(100)	Gammaproteobacteria_order_incertae_sedis(100)	Gammaproteobacteria_family_incertae_sedis(100)	Gammaproteobacteria_family_incertae_sedis_unclassified(100)	Gammaproteobacteria_family_incertae_sedis_unclassified(100)	Gammaproteobacteria_family_incertae_sedis_unclassified(100)
Otu01129	9	Bacteria(100)	Actinobacteria(100)	Actinobacteria(100)	Bifidobacteriales(100)	Bifidobacteriaceae(100)	Bifidobacteriaceae_unclassified(100)	Bifidobacteriaceae_unclassified(100)	Bifidobacteriaceae_unclassified(100)
Otu01130	9	Bacteria(100)	Firmicutes(100)	Bacilli(100)	Lactobacillales(100)	Lactobacillaceae(100)	Lactobacillus(100)	Lactobacillus_unclassified(100)	Lactobacillus_unclassified(100)
Otu01131	9	Bacteria(100)	Proteobacteria(100)	Gammaproteobacteria(100)	Gammaproteobacteria_order_incertae_sedis(100)	Gammaproteobacteria_family_incertae_sedis(100)	Gamma2(100)	Gamma2_unclassified(100)	Gamma2_unclassified(100)
Otu01132	9	Bacteria(100)	Firmicutes(100)	Bacilli(100)	Lactobacillales(100)	Lactobacillaceae(100)	Lactobacillus(100)	Lactobacillus_unclassified(100)	Lactobacillus_unclassified(100)
Otu01133	9	Bacteria(100)	Firmicutes(100)	Bacilli(100)	Lactobacillales(100)	Lactobacillaceae(100)	Lactobacillus(100)	Lactobacillus_unclassified(56)	Lactobacillus_unclassified(56)
Otu01134	9	Bacteria(100)	Firmicutes(100)	Bacilli(100)	Lactobacillales(100)	Lactobacillaceae(100)	Lactobacillus(100)	Lactobacillus_unclassified(100)	Lactobacillus_unclassified(100)
Otu01135	9	Bacteria(100)	Proteobacteria(100)	Gammaproteobacteria(100)	Gammaproteobacteria_order_incertae_sedis(100)	Gammaproteobacteria_family_incertae_sedis(100)	Gamma-1Gilliamella(67)	Gamma-1Gilliamella_unclassified(67)	Gamma-1Gilliamella_unclassified(67)
Otu01136	9	Bacteria(100)	Firmicutes(100)	Bacilli(100)	Lactobacillales(100)	Lactobacillaceae(100)	Lactobacillus(100)	Firm5(100)	Firm5_unclassified(100)
Otu01137	9	Bacteria(100)	Firmicutes(100)	Bacilli(100)	Lactobacillales(100)	Lactobacillaceae(100)	Lactobacillus(100)	Firm5(100)	Firm5_unclassified(100)
Otu01138	9	Bacteria(100)	Firmicutes(100)	Bacilli(100)	Lactobacillales(100)	Lactobacillaceae(100)	Lactobacillus(100)	Firm5(100)	Firm5_unclassified(100)
Otu01139	9	Bacteria(100)	Firmicutes(100)	Bacilli(100)	Lactobacillales(100)	Lactobacillaceae(100)	Lactobacillus(100)	Lactobacillus_unclassified(100)	Lactobacillus_unclassified(100)
Otu01140	9	Bacteria(100)	Proteobacteria(100)	Gammaproteobacteria(100)	Gammaproteobacteria_order_incertae_sedis(100)	Gammaproteobacteria_family_incertae_sedis(100)	unclassified(100)	unclassified(100)	unclassified(100)
Otu01141	9	Bacteria(100)	Proteobacteria(100)	Gammaproteobacteria(100)	Gammaproteobacteria_order_incertae_sedis(100)	Gammaproteobacteria_family_incertae_sedis(100)	Gamma2(100)	Gamma2_unclassified(100)	Gamma2_unclassified(100)
Otu01142	9	Bacteria(100)	Firmicutes(100)	Bacilli(100)	Lactobacillales(100)	Lactobacillaceae(100)	Lactobacillus(100)	Firm5(100)	Firm5_unclassified(100)
Otu01143	9	Bacteria(100)	Proteobacteria(100)	Gammaproteobacteria(100)	Enterobacteriales(100)	Enterobacteriaceae(100)	Enterobacteriaceae_unclassified(100)	Enterobacteriaceae_unclassified(100)	Enterobacteriaceae_unclassified(100)
Otu01144	9	Bacteria(100)	Proteobacteria(100)	Betaproteobacteria(100)	Neisseriales(100)	Neisseriaceae(100)	BetaSnodgrassella(89)	BetaSnodgrassella_unclassified(89)	BetaSnodgrassella_unclassified(89)
Otu01145	9	Bacteria(100)	Firmicutes(78)	Bacilli(78)	Lactobacillales(78)	Lactobacillaceae(56)	Lactobacillus(56)	Lactobacillus_unclassified(56)	Lactobacillus_unclassified(56)
Otu01146	9	Bacteria(100)	Firmicutes(100)	Bacilli(100)	Lactobacillales(100)	Lactobacillaceae(100)	Lactobacillus(100)	Firm5(100)	Firm5_unclassified(100)
Otu01147	9	Bacteria(100)	Proteobacteria(100)	Betaproteobacteria(100)	Neisseriales(100)	Neisseriaceae(100)	Neisseriaceae_unclassified(100)	Neisseriaceae_unclassified(100)	Neisseriaceae_unclassified(100)
Otu01148	9	Bacteria(100)	Firmicutes(100)	Bacilli(100)	Lactobacillales(100)	Lactobacillaceae(100)	Lactobacillus(100)	Lactobacillus_unclassified(100)	Lactobacillus_unclassified(100)
Otu01149	9	Bacteria(100)	Actinobacteria(100)	Actinobacteria(100)	Bifidobacteriales(100)	Bifidobacteriaceae(100)	Bifidobacteriaceae_unclassified(100)	Bifidobacteriaceae_unclassified(100)	Bifidobacteriaceae_unclassified(100)
Otu01150	9	Bacteria(100)	Proteobacteria(100)	Gammaproteobacteria(100)	Gammaproteobacteria_unclassified(100)	Gammaproteobacteria_unclassified(100)	Gammaproteobacteria_unclassified(100)	Gammaproteobacteria_unclassified(100)	Gammaproteobacteria_unclassified(100)
Otu01151	9	Bacteria(100)	Proteobacteria(100)	Gammaproteobacteria(100)	Gammaproteobacteria_order_incertae_sedis(100)	Gammaproteobacteria_family_incertae_sedis(100)	Gammaproteobacteria_family_incertae_sedis_unclassified(89)	Gammaproteobacteria_family_incertae_sedis_unclassified(89)	Gammaproteobacteria_family_incertae_sedis_unclassified(89)
Otu01152	9	Bacteria(100)	Proteobacteria(100)	Gammaproteobacteria(100)	Gammaproteobacteria_order_incertae_sedis(100)	Gammaproteobacteria_family_incertae_sedis(100)	Gammaproteobacteria_family_incertae_sedis_unclassified(100)	Gammaproteobacteria_family_incertae_sedis_unclassified(100)	Gammaproteobacteria_family_incertae_sedis_unclassified(100)
Otu01153	9	Bacteria(100)	Firmicutes(100)	Bacilli(100)	Lactobacillales(100)	Lactobacillaceae(100)	Lactobacillus(100)	Firm5(100)	Firm5_unclassified(100)
Otu01154	9	Bacteria(100)	Proteobacteria(100)	Gammaproteobacteria(100)	Gammaproteobacteria_order_incertae_sedis(100)	Gammaproteobacteria_family_incertae_sedis(100)	Gamma-1Gilliamella(100)	Gamma-1Gilliamella_unclassified(100)	Gamma-1Gilliamella_unclassified(100)
Otu01155	9	Bacteria(100)	Proteobacteria(100)	Gammaproteobacteria(100)	Gammaproteobacteria_order_incertae_sedis(100)	Gammaproteobacteria_family_incertae_sedis(100)	Gammaproteobacteria_family_incertae_sedis_unclassified(100)	Gammaproteobacteria_family_incertae_sedis_unclassified(100)	Gammaproteobacteria_family_incertae_sedis_unclassified(100)
Otu01156	9	Bacteria(100)	Proteobacteria(100)	Alphaproteobacteria(100)	Rhodospirillales(100)	Acetobacteraceae(100)	Gluconobacter(100)	Alpha2.2(100)	Alpha2.2_unclassified(100)
Otu01157	9	Bacteria(100)	Bacteria_unclassified(67)	Bacteria_unclassified(67)	Bacteria_unclassified(67)	Bacteria_unclassified(67)	Bacteria_unclassified(67)	Bacteria_unclassified(67)	Bacteria_unclassified(67)
Otu01158	9	Bacteria(100)	Proteobacteria(100)	Betaproteobacteria(100)	Neisseriales(100)	Neisseriaceae(100)	Neisseriaceae_unclassified(100)	Neisseriaceae_unclassified(100)	Neisseriaceae_unclassified(100)
Otu01159	9	Bacteria(100)	Proteobacteria(100)	Alphaproteobacteria(100)	Rhodospirillales(100)	Acetobacteraceae(100)	Acetobacteraceae_unclassified(100)	Acetobacteraceae_unclassified(100)	Acetobacteraceae_unclassified(100)
Otu01160	9	Bacteria(100)	Firmicutes(100)	Bacilli(100)	Lactobacillales(100)	Lactobacillaceae(100)	Lactobacillus(100)	Firm4(100)	Firm4_unclassified(100)
Otu01161	9	Bacteria(100)	Proteobacteria(100)	Betaproteobacteria(100)	Neisseriales(100)	Neisseriaceae(100)	BetaSnodgrassella(100)	BetaSnodgrassella_unclassified(100)	BetaSnodgrassella_unclassified(100)
Otu01162	9	Bacteria(100)	Proteobacteria(100)	Gammaproteobacteria(100)	Gammaproteobacteria_order_incertae_sedis(100)	Gammaproteobacteria_family_incertae_sedis(100)	Gammaproteobacteria_family_incertae_sedis_unclassified(100)	Gammaproteobacteria_family_incertae_sedis_unclassified(100)	Gammaproteobacteria_family_incertae_sedis_unclassified(100)
Otu01163	9	Bacteria(100)	Actinobacteria(100)	Actinobacteria(100)	Actinomycetales(100)	Corynebacteriaceae(100)	Corynebacterium(100)	Corynebacterium_unclassified(100)	Corynebacterium_unclassified(100)
Otu01164	9	Bacteria(100)	Proteobacteria(100)	Gammaproteobacteria(100)	Gammaproteobacteria_order_incertae_sedis(100)	Gammaproteobacteria_family_incertae_sedis(100)	Gammaproteobacteria_family_incertae_sedis_unclassified(78)	Gammaproteobacteria_family_incertae_sedis_unclassified(78)	Gammaproteobacteria_family_incertae_sedis_unclassified(78)
Otu01165	9	Bacteria(100)	Firmicutes(100)	Bacilli(100)	Lactobacillales(100)	Lactobacillaceae(100)	Lactobacillus(100)	Firm5(89)	Firm5_unclassified(89)
Otu01166	9	Bacteria(100)	Firmicutes(100)	Bacilli(100)	Lactobacillales(100)	Lactobacillaceae(100)	Lactobacillaceae_unclassified(67)	Lactobacillaceae_unclassified(67)	Lactobacillaceae_unclassified(67)
Otu01167	9	Bacteria(100)	Proteobacteria(100)	Gammaproteobacteria(100)	Gammaproteobacteria_order_incertae_sedis(100)	Gammaproteobacteria_family_incertae_sedis(100)	Gammaproteobacteria_family_incertae_sedis_unclassified(100)	Gammaproteobacteria_family_incertae_sedis_unclassified(100)	Gammaproteobacteria_family_incertae_sedis_unclassified(100)
Otu01168	9	Bacteria(100)	Proteobacteria(100)	Gammaproteobacteria(100)	Gammaproteobacteria_order_incertae_sedis(100)	Gammaproteobacteria_family_incertae_sedis(100)	Gammaproteobacteria_family_incertae_sedis_unclassified(67)	Gammaproteobacteria_family_incertae_sedis_unclassified(67)	Gammaproteobacteria_family_incertae_sedis_unclassified(67)
Otu01169	9	Bacteria(100)	Proteobacteria(100)	Gammaproteobacteria(100)	Gammaproteobacteria_order_incertae_sedis(100)	Gammaproteobacteria_family_incertae_sedis(100)	Gamma-1Gilliamella(100)	Gamma-1Gilliamella_unclassified(100)	Gamma-1Gilliamella_unclassified(100)
Otu01170	9	Bacteria(100)	Firmicutes(100)	Bacilli(100)	Lactobacillales(100)	Lactobacillaceae(100)	Lactobacillus(100)	Firm5(100)	Firm5_unclassified(100)
Otu01171	9	Bacteria(100)	Bacteria_unclassified(100)	Bacteria_unclassified(100)	Bacteria_unclassified(100)	Bacteria_unclassified(100)	Bacteria_unclassified(100)	Bacteria_unclassified(100)	Bacteria_unclassified(100)
Otu01172	9	Bacteria(100)	Firmicutes(100)	Bacilli(100)	Lactobacillales(100)	Lactobacillaceae(100)	Lactobacillus(100)	Lactobacillus_unclassified(100)	Lactobacillus_unclassified(100)
Otu01173	9	Bacteria(100)	Firmicutes(100)	Bacilli(100)	Lactobacillales(100)	Lactobacillaceae(100)	Lactobacillus(100)	Firm4(100)	Firm4_unclassified(100)
Otu01174	9	Bacteria(100)	Firmicutes(100)	Bacilli(100)	Lactobacillales(100)	Lactobacillaceae(100)	Lactobacillus(100)	Lactobacillus_unclassified(100)	Lactobacillus_unclassified(100)
Otu01175	9	Bacteria(100)	Firmicutes(100)	Bacilli(100)	Lactobacillales(100)	Lactobacillaceae(100)	Lactobacillus(100)	Firm5(100)	Firm5_unclassified(100)
Otu01176	9	Bacteria(100)	Proteobacteria(100)	Gammaproteobacteria(100)	Gammaproteobacteria_order_incertae_sedis(100)	Gammaproteobacteria_family_incertae_sedis(100)	Gamma2(56)	Gamma2_unclassified(56)	Gamma2_unclassified(56)
Otu01177	9	Bacteria(100)	Firmicutes(100)	Bacilli(100)	Lactobacillales(100)	Lactobacillaceae(100)	Lactobacillus(100)	Lactobacillus_unclassified(56)	Lactobacillus_unclassified(56)
Otu01178	9	Bacteria(100)	Proteobacteria(100)	Betaproteobacteria(100)	Neisseriales(100)	Neisseriaceae(100)	BetaSnodgrassella(100)	BetaSnodgrassella_unclassified(100)	BetaSnodgrassella_unclassified(100)
Otu01179	9	Bacteria(100)	Firmicutes(100)	Bacilli(100)	Lactobacillales(100)	Lactobacillaceae(100)	Lactobacillus(67)	Lactobacillus_unclassified(67)	Lactobacillus_unclassified(67)
Otu01180	9	Bacteria(100)	Bacteria_unclassified(100)	Bacteria_unclassified(100)	Bacteria_unclassified(100)	Bacteria_unclassified(100)	Bacteria_unclassified(100)	Bacteria_unclassified(100)	Bacteria_unclassified(100)
Otu01181	9	Bacteria(100)	Firmicutes(100)	Bacilli(100)	Lactobacillales(100)	Lactobacillaceae(100)	Lactobacillus(100)	Firm5(100)	Firm5_unclassified(100)
Otu01182	9	Bacteria(100)	Firmicutes(100)	Bacilli(100)	Lactobacillales(100)	Lactobacillaceae(100)	Lactobacillus(100)	Firm5(100)	Firm5_unclassified(100)
Otu01183	9	Bacteria(100)	Firmicutes(100)	Bacilli(100)	Lactobacillales(100)	Lactobacillales_unclassified(89)	Lactobacillales_unclassified(89)	Lactobacillales_unclassified(89)	Lactobacillales_unclassified(89)
Otu01184	9	Bacteria(100)	Proteobacteria(100)	Gammaproteobacteria(100)	Gammaproteobacteria_order_incertae_sedis(100)	Gammaproteobacteria_family_incertae_sedis(100)	Gammaproteobacteria_family_incertae_sedis_unclassified(78)	Gammaproteobacteria_family_incertae_sedis_unclassified(78)	Gammaproteobacteria_family_incertae_sedis_unclassified(78)
Otu01185	9	Bacteria(100)	Actinobacteria(100)	Actinobacteria(100)	Bifidobacteriales(100)	Bifidobacteriaceae(100)	Bifidobacteriaceae_unclassified(78)	Bifidobacteriaceae_unclassified(78)	Bifidobacteriaceae_unclassified(78)
Otu01186	9	Bacteria(100)	Proteobacteria(100)	Gammaproteobacteria(100)	Gammaproteobacteria_order_incertae_sedis(100)	Gammaproteobacteria_family_incertae_sedis(100)	Gammaproteobacteria_family_incertae_sedis_unclassified(100)	Gammaproteobacteria_family_incertae_sedis_unclassified(100)	Gammaproteobacteria_family_incertae_sedis_unclassified(100)
Otu01187	9	Bacteria(100)	Proteobacteria(100)	Gammaproteobacteria(100)	Gammaproteobacteria_order_incertae_sedis(100)	Gammaproteobacteria_family_incertae_sedis(100)	Gammaproteobacteria_family_incertae_sedis_unclassified(100)	Gammaproteobacteria_family_incertae_sedis_unclassified(100)	Gammaproteobacteria_family_incertae_sedis_unclassified(100)
Otu01188	9	Bacteria(100)	Proteobacteria(100)	Gammaproteobacteria(100)	Gammaproteobacteria_order_incertae_sedis(100)	Gammaproteobacteria_family_incertae_sedis(100)	Gamma-1Gilliamella(100)	Gamma-1Gilliamella_unclassified(100)	Gamma-1Gilliamella_unclassified(100)
Otu01189	9	Bacteria(100)	Firmicutes(100)	Bacilli(100)	Bacillales(100)	Bacillales_unclassified(89)	Bacillales_unclassified(89)	Bacillales_unclassified(89)	Bacillales_unclassified(89)
Otu01190	9	Bacteria(100)	Actinobacteria(100)	Actinobacteria(100)	Bifidobacteriales(100)	Bifidobacteriaceae(100)	Bifidobacteriaceae_unclassified(100)	Bifidobacteriaceae_unclassified(100)	Bifidobacteriaceae_unclassified(100)
Otu01191	9	Bacteria(100)	Proteobacteria(100)	Gammaproteobacteria(100)	Gammaproteobacteria_order_incertae_sedis(100)	Gammaproteobacteria_family_incertae_sedis(100)	Gammaproteobacteria_family_incertae_sedis_unclassified(100)	Gammaproteobacteria_family_incertae_sedis_unclassified(100)	Gammaproteobacteria_family_incertae_sedis_unclassified(100)
Otu01192	9	Bacteria(100)	Actinobacteria(100)	Actinobacteria(100)	Bifidobacteriales(100)	Bifidobacteriaceae(100)	BeeBifido(100)	BeeBifido_unclassified(100)	BeeBifido_unclassified(100)
Otu01193	9	Bacteria(100)	Proteobacteria(100)	Gammaproteobacteria(100)	Gammaproteobacteria_order_incertae_sedis(100)	Gammaproteobacteria_family_incertae_sedis(100)	Gamma-1Gilliamella(100)	Gamma-1Gilliamella_unclassified(100)	Gamma-1Gilliamella_unclassified(100)
Otu01194	9	Bacteria(100)	Proteobacteria(100)	Betaproteobacteria(100)	Neisseriales(100)	Neisseriaceae(100)	BetaSnodgrassella(100)	BetaSnodgrassella_unclassified(100)	BetaSnodgrassella_unclassified(100)
Otu01195	9	Bacteria(100)	Bacteria_unclassified(100)	Bacteria_unclassified(100)	Bacteria_unclassified(100)	Bacteria_unclassified(100)	Bacteria_unclassified(100)	Bacteria_unclassified(100)	Bacteria_unclassified(100)
Otu01196	9	Bacteria(100)	Proteobacteria(100)	Betaproteobacteria(100)	Neisseriales(100)	Neisseriaceae(100)	BetaSnodgrassella(100)	BetaSnodgrassella_unclassified(100)	BetaSnodgrassella_unclassified(100)
Otu01197	9	Bacteria(100)	Actinobacteria(100)	Actinobacteria(100)	Actinomycetales(100)	Dermabacteraceae(100)	Dermabacteraceae_unclassified(100)	Dermabacteraceae_unclassified(100)	Dermabacteraceae_unclassified(100)
Otu01198	9	Bacteria(100)	Proteobacteria(100)	Gammaproteobacteria(100)	Gammaproteobacteria_order_incertae_sedis(100)	Gammaproteobacteria_family_incertae_sedis(100)	Gamma2(100)	Gamma2_unclassified(100)	Gamma2_unclassified(100)
Otu01199	9	Bacteria(100)	Actinobacteria(100)	Actinobacteria(100)	Bifidobacteriales(100)	Bifidobacteriaceae(100)	BeeBifido(100)	BeeBifido_unclassified(100)	BeeBifido_unclassified(100)
Otu01200	9	Bacteria(100)	Proteobacteria(100)	Gammaproteobacteria(100)	Gammaproteobacteria_order_incertae_sedis(100)	Gammaproteobacteria_family_incertae_sedis(100)	Gamma2(100)	Gamma2_unclassified(100)	Gamma2_unclassified(100)
Otu01201	9	Bacteria(100)	Proteobacteria(100)	Alphaproteobacteria(100)	Rhodospirillales(100)	Acetobacteraceae(100)	Acetobacteraceae_unclassified(100)	Acetobacteraceae_unclassified(100)	Acetobacteraceae_unclassified(100)
Otu01202	9	Bacteria(100)	Proteobacteria(100)	Gammaproteobacteria(100)	Gammaproteobacteria_order_incertae_sedis(100)	Gammaproteobacteria_family_incertae_sedis(100)	Gammaproteobacteria_family_incertae_sedis_unclassified(100)	Gammaproteobacteria_family_incertae_sedis_unclassified(100)	Gammaproteobacteria_family_incertae_sedis_unclassified(100)
Otu01203	9	Bacteria(100)	Proteobacteria(100)	Gammaproteobacteria(100)	Gammaproteobacteria_order_incertae_sedis(100)	Gammaproteobacteria_family_incertae_sedis(100)	Gammaproteobacteria_family_incertae_sedis_unclassified(100)	Gammaproteobacteria_family_incertae_sedis_unclassified(100)	Gammaproteobacteria_family_incertae_sedis_unclassified(100)
Otu01204	9	Bacteria(100)	Proteobacteria(100)	Gammaproteobacteria(100)	Gammaproteobacteria_order_incertae_sedis(100)	Gammaproteobacteria_family_incertae_sedis(100)	Gamma2(100)	Gamma2_unclassified(100)	Gamma2_unclassified(100)
Otu01205	9	Bacteria(100)	Firmicutes(100)	Bacilli(100)	Lactobacillales(100)	Lactobacillaceae(100)	Lactobacillus(100)	Firm4(100)	Firm4_unclassified(100)
Otu01206	9	Bacteria(100)	Firmicutes(100)	Bacilli(100)	Lactobacillales(100)	Lactobacillaceae(100)	Lactobacillus(100)	Lactobacillus_unclassified(100)	Lactobacillus_unclassified(100)
Otu01207	9	Bacteria(100)	Proteobacteria(100)	Betaproteobacteria(100)	Neisseriales(100)	Neisseriaceae(100)	Neisseriaceae_unclassified(78)	Neisseriaceae_unclassified(78)	Neisseriaceae_unclassified(78)
Otu01208	9	Bacteria(100)	Firmicutes(100)	Bacilli(100)	Lactobacillales(100)	Lactobacillaceae(100)	Lactobacillus(100)	Firm5(100)	Firm5_unclassified(100)
Otu01209	9	Bacteria(100)	Firmicutes(100)	Bacilli(100)	Lactobacillales(100)	Lactobacillaceae(100)	Lactobacillus(100)	Firm5(89)	Firm5_unclassified(89)
Otu01210	9	Bacteria(100)	Proteobacteria(100)	Gammaproteobacteria(100)	Gammaproteobacteria_order_incertae_sedis(100)	Gammaproteobacteria_family_incertae_sedis(100)	Gamma-1Gilliamella(100)	Gamma-1Gilliamella_unclassified(100)	Gamma-1Gilliamella_unclassified(100)
Otu01211	9	Bacteria(100)	Proteobacteria(100)	Gammaproteobacteria(100)	Gammaproteobacteria_order_incertae_sedis(100)	Gammaproteobacteria_family_incertae_sedis(100)	Gammaproteobacteria_family_incertae_sedis_unclassified(100)	Gammaproteobacteria_family_incertae_sedis_unclassified(100)	Gammaproteobacteria_family_incertae_sedis_unclassified(100)
Otu01212	9	Bacteria(100)	Proteobacteria(100)	Gammaproteobacteria(100)	Gammaproteobacteria_order_incertae_sedis(100)	Gammaproteobacteria_family_incertae_sedis(100)	Gammaproteobacteria_family_incertae_sedis_unclassified(100)	Gammaproteobacteria_family_incertae_sedis_unclassified(100)	Gammaproteobacteria_family_incertae_sedis_unclassified(100)
Otu01213	9	Bacteria(100)	Proteobacteria(100)	Betaproteobacteria(100)	Neisseriales(100)	Neisseriaceae(100)	BetaSnodgrassella(100)	BetaSnodgrassella_unclassified(100)	BetaSnodgrassella_unclassified(100)
Otu01214	9	Bacteria(100)	Firmicutes(100)	Bacilli(100)	Lactobacillales(100)	Lactobacillaceae(100)	Lactobacillaceae_unclassified(100)	Lactobacillaceae_unclassified(100)	Lactobacillaceae_unclassified(100)
Otu01215	9	Bacteria(100)	Proteobacteria(100)	Gammaproteobacteria(100)	Gammaproteobacteria_order_incertae_sedis(100)	Gammaproteobacteria_family_incertae_sedis(100)	Gamma2(100)	Gamma2_unclassified(100)	Gamma2_unclassified(100)
Otu01216	9	Bacteria(100)	Proteobacteria(100)	Gammaproteobacteria(100)	Gammaproteobacteria_order_incertae_sedis(100)	Gammaproteobacteria_family_incertae_sedis(100)	Gammaproteobacteria_family_incertae_sedis_unclassified(100)	Gammaproteobacteria_family_incertae_sedis_unclassified(100)	Gammaproteobacteria_family_incertae_sedis_unclassified(100)
Otu01217	9	Bacteria(100)	Proteobacteria(100)	Proteobacteria_unclassified(100)	Proteobacteria_unclassified(100)	Proteobacteria_unclassified(100)	Proteobacteria_unclassified(100)	Proteobacteria_unclassified(100)	Proteobacteria_unclassified(100)
Otu01218	9	Bacteria(100)	Proteobacteria(100)	Betaproteobacteria(100)	Neisseriales(100)	Neisseriaceae(100)	Neisseriaceae_unclassified(100)	Neisseriaceae_unclassified(100)	Neisseriaceae_unclassified(100)
Otu01219	9	Bacteria(100)	Proteobacteria(100)	Gammaproteobacteria(100)	Gammaproteobacteria_order_incertae_sedis(100)	Gammaproteobacteria_family_incertae_sedis(100)	Gamma-1Gilliamella(78)	Gamma-1Gilliamella_unclassified(78)	Gamma-1Gilliamella_unclassified(78)
Otu01220	9	Bacteria(100)	Proteobacteria(100)	Gammaproteobacteria(100)	Gammaproteobacteria_unclassified(100)	Gammaproteobacteria_unclassified(100)	Gammaproteobacteria_unclassified(100)	Gammaproteobacteria_unclassified(100)	Gammaproteobacteria_unclassified(100)
Otu01221	9	Bacteria(100)	Firmicutes(100)	Bacilli(100)	Lactobacillales(100)	Lactobacillaceae(100)	Lactobacillaceae_unclassified(100)	Lactobacillaceae_unclassified(100)	Lactobacillaceae_unclassified(100)
Otu01222	9	Bacteria(100)	Proteobacteria(100)	Gammaproteobacteria(100)	Gammaproteobacteria_order_incertae_sedis(100)	Gammaproteobacteria_family_incertae_sedis(100)	Gammaproteobacteria_family_incertae_sedis_unclassified(100)	Gammaproteobacteria_family_incertae_sedis_unclassified(100)	Gammaproteobacteria_family_incertae_sedis_unclassified(100)
Otu01223	9	Bacteria(100)	Proteobacteria(100)	Betaproteobacteria(100)	Neisseriales(100)	Neisseriaceae(100)	BetaSnodgrassella(78)	BetaSnodgrassella_unclassified(78)	BetaSnodgrassella_unclassified(78)
Otu01224	9	Bacteria(100)	Firmicutes(100)	Bacilli(100)	Lactobacillales(100)	Lactobacillaceae(100)	Lactobacillus(100)	Firm4(100)	Firm4_unclassified(100)
Otu01225	9	Bacteria(100)	Proteobacteria(100)	Gammaproteobacteria(100)	Gammaproteobacteria_order_incertae_sedis(100)	Gammaproteobacteria_family_incertae_sedis(100)	Gammaproteobacteria_family_incertae_sedis_unclassified(100)	Gammaproteobacteria_family_incertae_sedis_unclassified(100)	Gammaproteobacteria_family_incertae_sedis_unclassified(100)
Otu01226	9	Bacteria(100)	Bacteria_unclassified(100)	Bacteria_unclassified(100)	Bacteria_unclassified(100)	Bacteria_unclassified(100)	Bacteria_unclassified(100)	Bacteria_unclassified(100)	Bacteria_unclassified(100)
Otu01227	9	Bacteria(100)	Firmicutes(100)	Bacilli(100)	Lactobacillales(100)	Lactobacillaceae(100)	Lactobacillus(100)	Firm5(100)	Firm5_unclassified(100)
Otu01228	9	Bacteria(100)	Proteobacteria(100)	Proteobacteria_unclassified(100)	Proteobacteria_unclassified(100)	Proteobacteria_unclassified(100)	Proteobacteria_unclassified(100)	Proteobacteria_unclassified(100)	Proteobacteria_unclassified(100)
Otu01229	9	Bacteria(100)	Actinobacteria(100)	Actinobacteria(100)	Bifidobacteriales(100)	Bifidobacteriaceae(100)	Bifidobacterium(100)	BeeBifido(100)	BeeBifido_unclassified(100)
Otu01230	9	Bacteria(100)	Firmicutes(100)	Bacilli(100)	Lactobacillales(100)	Lactobacillaceae(100)	Lactobacillus(100)	Lactobacillus_unclassified(67)	Lactobacillus_unclassified(67)
Otu01231	9	Bacteria(100)	Firmicutes(100)	Bacilli(100)	Lactobacillales(100)	Lactobacillaceae(100)	Lactobacillus(100)	Lactobacillus_unclassified(89)	Lactobacillus_unclassified(89)
Otu01232	9	Bacteria(100)	Proteobacteria(100)	Proteobacteria_unclassified(100)	Proteobacteria_unclassified(100)	Proteobacteria_unclassified(100)	Proteobacteria_unclassified(100)	Proteobacteria_unclassified(100)	Proteobacteria_unclassified(100)
Otu01233	9	Bacteria(100)	Proteobacteria(100)	Alphaproteobacteria(100)	Rhodospirillales(100)	Acetobacteraceae(100)	Acetobacteraceae_unclassified(100)	Acetobacteraceae_unclassified(100)	Acetobacteraceae_unclassified(100)
Otu01234	9	Bacteria(100)	Proteobacteria(100)	Gammaproteobacteria(100)	Gammaproteobacteria_order_incertae_sedis(100)	Gammaproteobacteria_family_incertae_sedis(100)	Gammaproteobacteria_family_incertae_sedis_unclassified(100)	Gammaproteobacteria_family_incertae_sedis_unclassified(100)	Gammaproteobacteria_family_incertae_sedis_unclassified(100)
Otu01235	9	Bacteria(100)	Firmicutes(100)	Bacilli(100)	Lactobacillales(100)	Lactobacillaceae(100)	Lactobacillus(89)	Lactobacillus_unclassified(89)	Lactobacillus_unclassified(89)
Otu01236	9	Bacteria(100)	Firmicutes(100)	Bacilli(100)	Lactobacillales(100)	Lactobacillaceae(100)	Lactobacillus(100)	Lactobacillus_unclassified(100)	Lactobacillus_unclassified(100)
Otu01237	9	Bacteria(100)	Proteobacteria(100)	Betaproteobacteria(100)	Neisseriales(100)	Neisseriaceae(100)	Neisseriaceae_unclassified(100)	Neisseriaceae_unclassified(100)	Neisseriaceae_unclassified(100)
Otu01238	9	Bacteria(100)	Firmicutes(100)	Bacilli(100)	Lactobacillales(100)	Lactobacillaceae(100)	Lactobacillus(100)	Firm5(100)	Firm5_unclassified(100)
Otu01239	9	Bacteria(100)	Firmicutes(100)	Bacilli(100)	Lactobacillales(100)	Lactobacillaceae(100)	Lactobacillus(100)	Firm5(100)	Firm5_unclassified(100)
Otu01240	9	Bacteria(100)	Firmicutes(100)	Bacilli(100)	Lactobacillales(100)	Lactobacillaceae(100)	Lactobacillus(100)	Firm5(100)	Firm5_unclassified(100)
Otu01241	9	Bacteria(100)	Firmicutes(100)	Bacilli(100)	Lactobacillales(100)	Lactobacillaceae(100)	Lactobacillus(100)	Lactobacillus_unclassified(100)	Lactobacillus_unclassified(100)
Otu01242	9	Bacteria(100)	Firmicutes(100)	Bacilli(100)	Lactobacillales(100)	Lactobacillaceae(100)	Lactobacillus(100)	Lactobacillus_unclassified(100)	Lactobacillus_unclassified(100)
Otu01243	8	Bacteria(100)	Firmicutes(100)	Bacilli(100)	Lactobacillales(100)	Lactobacillaceae(100)	Lactobacillus(100)	Firm5(100)	Firm5_unclassified(100)
Otu01244	8	Bacteria(100)	Proteobacteria(100)	Betaproteobacteria(100)	Neisseriales(100)	Neisseriaceae(100)	Neisseriaceae_unclassified(100)	Neisseriaceae_unclassified(100)	Neisseriaceae_unclassified(100)
Otu01245	8	Bacteria(100)	Firmicutes(100)	Bacilli(100)	Lactobacillales(100)	Lactobacillaceae(100)	Lactobacillus(100)	Firm5(75)	Firm5_unclassified(75)
Otu01246	8	Bacteria(100)	Firmicutes(100)	Bacilli(100)	Lactobacillales(100)	Lactobacillaceae(100)	Lactobacillus(100)	Lactobacillus_unclassified(100)	Lactobacillus_unclassified(100)
Otu01247	8	Bacteria(100)	Actinobacteria(100)	Actinobacteria(100)	Bifidobacteriales(100)	Bifidobacteriaceae(100)	Bifidobacteriaceae_unclassified(100)	Bifidobacteriaceae_unclassified(100)	Bifidobacteriaceae_unclassified(100)
Otu01248	8	Bacteria(100)	Firmicutes(100)	Bacilli(100)	Lactobacillales(100)	Lactobacillaceae(100)	Lactobacillus(100)	Firm5(100)	Firm5_unclassified(100)
Otu01249	8	Bacteria(100)	Proteobacteria(100)	Betaproteobacteria(100)	Neisseriales(100)	Neisseriaceae(100)	BetaSnodgrassella(100)	BetaSnodgrassella_unclassified(100)	BetaSnodgrassella_unclassified(100)
Otu01250	8	Bacteria(100)	Firmicutes(100)	Bacilli(100)	Lactobacillales(100)	Lactobacillaceae(100)	Lactobacillus(100)	Firm5(75)	Firm5_unclassified(75)
Otu01251	8	Bacteria(100)	Firmicutes(100)	Bacilli(100)	Lactobacillales(100)	Lactobacillaceae(100)	Lactobacillus(100)	Firm5(63)	Firm5_unclassified(63)
Otu01252	8	Bacteria(100)	Firmicutes(100)	Bacilli(100)	Lactobacillales(100)	Lactobacillaceae(100)	Lactobacillus(100)	Firm5(100)	Firm5_unclassified(100)
Otu01253	8	Bacteria(100)	Proteobacteria(100)	Gammaproteobacteria(100)	Gammaproteobacteria_order_incertae_sedis(100)	Gammaproteobacteria_family_incertae_sedis(100)	Gammaproteobacteria_family_incertae_sedis_unclassified(100)	Gammaproteobacteria_family_incertae_sedis_unclassified(100)	Gammaproteobacteria_family_incertae_sedis_unclassified(100)
Otu01254	8	Bacteria(100)	Actinobacteria(100)	Actinobacteria(100)	Bifidobacteriales(100)	Bifidobacteriaceae(100)	Bifidobacterium(88)	BeeBifido(88)	BeeBifido_unclassified(88)
Otu01255	8	Bacteria(100)	Firmicutes(100)	Bacilli(100)	Lactobacillales(100)	Lactobacillaceae(100)	Lactobacillus(100)	Firm5(63)	Firm5_unclassified(63)
Otu01256	8	Bacteria(100)	Actinobacteria(100)	Actinobacteria(100)	Bifidobacteriales(100)	Bifidobacteriaceae(100)	Bifidobacterium(100)	BeeBifido(100)	BeeBifido_unclassified(100)
Otu01257	8	Bacteria(100)	Firmicutes(100)	Bacilli(100)	Lactobacillales(100)	Lactobacillaceae(100)	Lactobacillus(100)	Firm5(88)	Firm5_unclassified(88)
Otu01258	8	Bacteria(100)	Firmicutes(100)	Bacilli(100)	Lactobacillales(100)	Lactobacillaceae(100)	Lactobacillus(100)	Lactobacillus_unclassified(100)	Lactobacillus_unclassified(100)
Otu01259	8	Bacteria(100)	Firmicutes(100)	Bacilli(100)	Lactobacillales(100)	Lactobacillaceae(100)	Lactobacillus(100)	Lactobacillus_unclassified(100)	Lactobacillus_unclassified(100)
Otu01260	8	Bacteria(100)	Firmicutes(100)	Bacilli(100)	Lactobacillales(100)	Lactobacillaceae(100)	Lactobacillus(100)	Lactobacillus_unclassified(100)	Lactobacillus_unclassified(100)
Otu01261	8	Bacteria(100)	Proteobacteria(100)	Betaproteobacteria(100)	Neisseriales(100)	Neisseriaceae(100)	BetaSnodgrassella(63)	BetaSnodgrassella_unclassified(63)	BetaSnodgrassella_unclassified(63)
Otu01262	8	Bacteria(100)	Firmicutes(100)	Bacilli(100)	Lactobacillales(100)	Lactobacillaceae(100)	Lactobacillus(100)	Lactobacillus_unclassified(100)	Lactobacillus_unclassified(100)
Otu01263	8	Bacteria(100)	Firmicutes(100)	Bacilli(100)	Lactobacillales(100)	Lactobacillaceae(100)	Lactobacillus(100)	Firm5(63)	Firm5_unclassified(63)
Otu01264	8	Bacteria(100)	Firmicutes(100)	Bacilli(100)	Lactobacillales(100)	Lactobacillaceae(100)	Lactobacillus(100)	Lactobacillus_unclassified(100)	Lactobacillus_unclassified(100)
Otu01265	8	Bacteria(100)	Firmicutes(100)	Bacilli(100)	Lactobacillales(100)	Lactobacillaceae(100)	Lactobacillus(100)	Lactobacillus_unclassified(100)	Lactobacillus_unclassified(100)
Otu01266	8	Bacteria(100)	Actinobacteria(100)	Actinobacteria(100)	Bifidobacteriales(100)	Bifidobacteriaceae(100)	BeeBifido(100)	BeeBifido_unclassified(100)	BeeBifido_unclassified(100)
Otu01267	8	Bacteria(100)	Proteobacteria(100)	Alphaproteobacteria(100)	Rhodospirillales(100)	Acetobacteraceae(100)	Acetobacteraceae_unclassified(100)	Acetobacteraceae_unclassified(100)	Acetobacteraceae_unclassified(100)
Otu01268	8	Bacteria(100)	Firmicutes(100)	Bacilli(100)	Lactobacillales(100)	Lactobacillaceae(100)	Lactobacillus(100)	Lactobacillus_unclassified(100)	Lactobacillus_unclassified(100)
Otu01269	8	Bacteria(100)	Proteobacteria(100)	Gammaproteobacteria(100)	Gammaproteobacteria_order_incertae_sedis(100)	Gammaproteobacteria_family_incertae_sedis(100)	Gamma2(100)	Gamma2_unclassified(100)	Gamma2_unclassified(100)
Otu01270	8	Bacteria(100)	Firmicutes(100)	Bacilli(100)	Lactobacillales(100)	Lactobacillaceae(100)	Lactobacillus(100)	Firm5(100)	Firm5_unclassified(100)
Otu01271	8	Bacteria(100)	Firmicutes(100)	Bacilli(100)	Lactobacillales(100)	Lactobacillaceae(100)	Lactobacillaceae_unclassified(100)	Lactobacillaceae_unclassified(100)	Lactobacillaceae_unclassified(100)
Otu01272	8	Bacteria(100)	Firmicutes(100)	Bacilli(100)	Lactobacillales(100)	Lactobacillaceae(100)	Lactobacillus(100)	Lactobacillus_unclassified(100)	Lactobacillus_unclassified(100)
Otu01273	8	Bacteria(100)	Actinobacteria(100)	Actinobacteria(100)	Bifidobacteriales(100)	Bifidobacteriaceae(88)	Bifidobacterium(88)	Bifidobacterium_unclassified(88)	Bifidobacterium_unclassified(88)
Otu01274	8	Bacteria(100)	Firmicutes(100)	Bacilli(100)	Lactobacillales(100)	Lactobacillaceae(100)	Lactobacillus(100)	Firm5(100)	Firm5_unclassified(100)
Otu01275	8	Bacteria(100)	Proteobacteria(100)	Gammaproteobacteria(100)	Gammaproteobacteria_order_incertae_sedis(100)	Gammaproteobacteria_family_incertae_sedis(100)	Gamma-1Gilliamella(100)	Gamma-1Gilliamella_unclassified(100)	Gamma-1Gilliamella_unclassified(100)
Otu01276	8	Bacteria(100)	Proteobacteria(100)	Gammaproteobacteria(100)	Gammaproteobacteria_order_incertae_sedis(100)	Gammaproteobacteria_family_incertae_sedis(100)	Gamma2(100)	Gamma2_unclassified(100)	Gamma2_unclassified(100)
Otu01277	8	Bacteria(100)	Firmicutes(100)	Bacilli(100)	Lactobacillales(100)	Lactobacillales_unclassified(100)	Lactobacillales_unclassified(100)	Lactobacillales_unclassified(100)	Lactobacillales_unclassified(100)
Otu01278	8	Bacteria(100)	Proteobacteria(100)	Gammaproteobacteria(100)	Gammaproteobacteria_order_incertae_sedis(100)	Gammaproteobacteria_family_incertae_sedis(100)	Gammaproteobacteria_family_incertae_sedis_unclassified(100)	Gammaproteobacteria_family_incertae_sedis_unclassified(100)	Gammaproteobacteria_family_incertae_sedis_unclassified(100)
Otu01279	8	Bacteria(100)	Proteobacteria(100)	Gammaproteobacteria(100)	Gammaproteobacteria_order_incertae_sedis(100)	Gammaproteobacteria_family_incertae_sedis(100)	Gamma2(100)	Gamma2_unclassified(100)	Gamma2_unclassified(100)
Otu01280	8	Bacteria(100)	Firmicutes(100)	Bacilli(100)	Lactobacillales(100)	Lactobacillaceae(100)	Lactobacillus(100)	Firm5(63)	Firm5_unclassified(63)
Otu01281	8	Bacteria(100)	Bacteria_unclassified(100)	Bacteria_unclassified(100)	Bacteria_unclassified(100)	Bacteria_unclassified(100)	Bacteria_unclassified(100)	Bacteria_unclassified(100)	Bacteria_unclassified(100)
Otu01282	8	Bacteria(100)	Bacteria_unclassified(100)	Bacteria_unclassified(100)	Bacteria_unclassified(100)	Bacteria_unclassified(100)	Bacteria_unclassified(100)	Bacteria_unclassified(100)	Bacteria_unclassified(100)
Otu01283	8	Bacteria(100)	Actinobacteria(100)	Actinobacteria(100)	Bifidobacteriales(100)	Bifidobacteriaceae(100)	Bifidobacterium(100)	BeeBifido(100)	BeeBifido_unclassified(100)
Otu01284	8	Bacteria(100)	Proteobacteria(100)	Betaproteobacteria(100)	Neisseriales(100)	Neisseriaceae(100)	BetaSnodgrassella(100)	BetaSnodgrassella_unclassified(100)	BetaSnodgrassella_unclassified(100)
Otu01285	8	Bacteria(100)	Proteobacteria(100)	Gammaproteobacteria(100)	Gammaproteobacteria_order_incertae_sedis(100)	Gammaproteobacteria_family_incertae_sedis(100)	Gammaproteobacteria_family_incertae_sedis_unclassified(100)	Gammaproteobacteria_family_incertae_sedis_unclassified(100)	Gammaproteobacteria_family_incertae_sedis_unclassified(100)
Otu01286	8	Bacteria(100)	Bacteria_unclassified(100)	Bacteria_unclassified(100)	Bacteria_unclassified(100)	Bacteria_unclassified(100)	Bacteria_unclassified(100)	Bacteria_unclassified(100)	Bacteria_unclassified(100)
Otu01287	8	Bacteria(100)	Proteobacteria(100)	Gammaproteobacteria(100)	Gammaproteobacteria_order_incertae_sedis(100)	Gammaproteobacteria_family_incertae_sedis(100)	Gammaproteobacteria_family_incertae_sedis_unclassified(63)	Gammaproteobacteria_family_incertae_sedis_unclassified(63)	Gammaproteobacteria_family_incertae_sedis_unclassified(63)
Otu01288	8	Bacteria(100)	Firmicutes(100)	Bacilli(100)	Lactobacillales(100)	Lactobacillaceae(100)	Lactobacillus(100)	Firm4(63)	Firm4_unclassified(63)
Otu01289	8	Bacteria(100)	Firmicutes(100)	Bacilli(100)	Lactobacillales(100)	Lactobacillaceae(100)	Lactobacillus(100)	Lactobacillus_unclassified(100)	Lactobacillus_unclassified(100)
Otu01290	8	Bacteria(100)	Proteobacteria(100)	Gammaproteobacteria(100)	Gammaproteobacteria_order_incertae_sedis(100)	Gammaproteobacteria_family_incertae_sedis(100)	Gamma2(100)	Gamma2_unclassified(100)	Gamma2_unclassified(100)
Otu01291	8	Bacteria(100)	Proteobacteria(100)	Gammaproteobacteria(100)	Gammaproteobacteria_order_incertae_sedis(100)	Gammaproteobacteria_family_incertae_sedis(100)	Gamma-1Gilliamella(100)	Gamma-1Gilliamella_unclassified(100)	Gamma-1Gilliamella_unclassified(100)
Otu01292	8	Bacteria(100)	Proteobacteria(100)	Betaproteobacteria(100)	Neisseriales(100)	Neisseriaceae(100)	BetaSnodgrassella(100)	BetaSnodgrassella_unclassified(100)	BetaSnodgrassella_unclassified(100)
Otu01293	8	Bacteria(100)	Proteobacteria(100)	Betaproteobacteria(100)	Neisseriales(100)	Neisseriaceae(100)	Neisseriaceae_unclassified(100)	Neisseriaceae_unclassified(100)	Neisseriaceae_unclassified(100)
Otu01294	8	Bacteria(100)	Proteobacteria(100)	Gammaproteobacteria(100)	Gammaproteobacteria_order_incertae_sedis(100)	Gammaproteobacteria_family_incertae_sedis(100)	Gammaproteobacteria_family_incertae_sedis_unclassified(100)	Gammaproteobacteria_family_incertae_sedis_unclassified(100)	Gammaproteobacteria_family_incertae_sedis_unclassified(100)
Otu01295	8	Bacteria(100)	Proteobacteria(100)	Gammaproteobacteria(100)	Gammaproteobacteria_order_incertae_sedis(100)	Gammaproteobacteria_family_incertae_sedis(100)	Gammaproteobacteria_family_incertae_sedis_unclassified(100)	Gammaproteobacteria_family_incertae_sedis_unclassified(100)	Gammaproteobacteria_family_incertae_sedis_unclassified(100)
Otu01296	8	Bacteria(100)	Actinobacteria(100)	Actinobacteria(100)	Bifidobacteriales(100)	Bifidobacteriaceae(100)	Bifidobacteriaceae_unclassified(100)	Bifidobacteriaceae_unclassified(100)	Bifidobacteriaceae_unclassified(100)
Otu01297	8	Bacteria(100)	Firmicutes(100)	Bacilli(100)	Lactobacillales(100)	Lactobacillales_unclassified(100)	Lactobacillales_unclassified(100)	Lactobacillales_unclassified(100)	Lactobacillales_unclassified(100)
Otu01298	8	Bacteria(100)	Bacteria_unclassified(100)	Bacteria_unclassified(100)	Bacteria_unclassified(100)	Bacteria_unclassified(100)	Bacteria_unclassified(100)	Bacteria_unclassified(100)	Bacteria_unclassified(100)
Otu01299	8	Bacteria(100)	Firmicutes(100)	Bacilli(100)	Lactobacillales(100)	Lactobacillaceae(100)	Lactobacillus(100)	Lactobacillus_unclassified(100)	Lactobacillus_unclassified(100)
Otu01300	8	Bacteria(100)	Firmicutes(100)	Bacilli(100)	Lactobacillales(100)	Lactobacillaceae(100)	Lactobacillus(100)	Lactobacillus_unclassified(100)	Lactobacillus_unclassified(100)
Otu01301	8	Bacteria(100)	Firmicutes(100)	Bacilli(100)	Lactobacillales(100)	Lactobacillaceae(100)	Lactobacillus(100)	Firm5(100)	Firm5_unclassified(100)
Otu01302	8	Bacteria(100)	Firmicutes(100)	Bacilli(100)	Lactobacillales(100)	Lactobacillaceae(100)	Lactobacillus(100)	Lactobacillus_unclassified(75)	Lactobacillus_unclassified(75)
Otu01303	8	Bacteria(100)	Proteobacteria(100)	Betaproteobacteria(88)	Neisseriales(88)	Neisseriaceae(88)	Neisseriaceae_unclassified(88)	Neisseriaceae_unclassified(88)	Neisseriaceae_unclassified(88)
Otu01304	8	Bacteria(100)	Proteobacteria(100)	Gammaproteobacteria(100)	Gammaproteobacteria_order_incertae_sedis(100)	Gammaproteobacteria_family_incertae_sedis(100)	Gamma2(100)	Gamma2_unclassified(100)	Gamma2_unclassified(100)
Otu01305	8	Bacteria(100)	Proteobacteria(100)	Gammaproteobacteria(100)	Gammaproteobacteria_order_incertae_sedis(100)	Gammaproteobacteria_family_incertae_sedis(100)	Gamma2(100)	Gamma2_unclassified(100)	Gamma2_unclassified(100)
Otu01306	8	Bacteria(100)	Bacteria_unclassified(100)	Bacteria_unclassified(100)	Bacteria_unclassified(100)	Bacteria_unclassified(100)	Bacteria_unclassified(100)	Bacteria_unclassified(100)	Bacteria_unclassified(100)
Otu01307	8	Bacteria(100)	Proteobacteria(100)	Gammaproteobacteria(100)	Gammaproteobacteria_order_incertae_sedis(100)	Gammaproteobacteria_family_incertae_sedis(100)	Gammaproteobacteria_family_incertae_sedis_unclassified(100)	Gammaproteobacteria_family_incertae_sedis_unclassified(100)	Gammaproteobacteria_family_incertae_sedis_unclassified(100)
Otu01308	8	Bacteria(100)	Firmicutes(100)	Bacilli(100)	Lactobacillales(100)	Lactobacillaceae(100)	Lactobacillus(63)	Lactobacillus_unclassified(63)	Lactobacillus_unclassified(63)
Otu01309	8	Bacteria(100)	Firmicutes(100)	Bacilli(100)	Lactobacillales(100)	Lactobacillaceae(100)	Lactobacillus(100)	Firm4(100)	Firm4_unclassified(100)
Otu01310	8	Bacteria(100)	Firmicutes(63)	Bacilli(63)	unclassified(100)	unclassified(100)	unclassified(100)	unclassified(100)	unclassified(100)
Otu01311	8	Bacteria(100)	Firmicutes(100)	Bacilli(100)	Lactobacillales(100)	Lactobacillaceae(100)	Lactobacillus(100)	Firm5(100)	Firm5_unclassified(100)
Otu01312	8	Bacteria(100)	Proteobacteria(100)	Betaproteobacteria(100)	Neisseriales(100)	Neisseriaceae(100)	BetaSnodgrassella(100)	BetaSnodgrassella_unclassified(100)	BetaSnodgrassella_unclassified(100)
Otu01313	8	Bacteria(100)	Bacteria_unclassified(100)	Bacteria_unclassified(100)	Bacteria_unclassified(100)	Bacteria_unclassified(100)	Bacteria_unclassified(100)	Bacteria_unclassified(100)	Bacteria_unclassified(100)
Otu01314	8	Bacteria(100)	Actinobacteria(100)	Actinobacteria(100)	Bifidobacteriales(100)	Bifidobacteriaceae(100)	Bifidobacteriaceae_unclassified(100)	Bifidobacteriaceae_unclassified(100)	Bifidobacteriaceae_unclassified(100)
Otu01315	8	Bacteria(100)	Proteobacteria(100)	Gammaproteobacteria(100)	Gammaproteobacteria_order_incertae_sedis(100)	Gammaproteobacteria_family_incertae_sedis(100)	Gamma2(100)	Gamma2_unclassified(100)	Gamma2_unclassified(100)
Otu01316	8	Bacteria(100)	Bacteria_unclassified(100)	Bacteria_unclassified(100)	Bacteria_unclassified(100)	Bacteria_unclassified(100)	Bacteria_unclassified(100)	Bacteria_unclassified(100)	Bacteria_unclassified(100)
Otu01317	8	Bacteria(100)	Proteobacteria(100)	Proteobacteria_unclassified(100)	Proteobacteria_unclassified(100)	Proteobacteria_unclassified(100)	Proteobacteria_unclassified(100)	Proteobacteria_unclassified(100)	Proteobacteria_unclassified(100)
Otu01318	8	Bacteria(100)	Bacteria_unclassified(100)	Bacteria_unclassified(100)	Bacteria_unclassified(100)	Bacteria_unclassified(100)	Bacteria_unclassified(100)	Bacteria_unclassified(100)	Bacteria_unclassified(100)
Otu01319	8	Bacteria(100)	Proteobacteria(100)	Gammaproteobacteria(100)	Gammaproteobacteria_order_incertae_sedis(100)	Gammaproteobacteria_family_incertae_sedis(100)	Gammaproteobacteria_family_incertae_sedis_unclassified(100)	Gammaproteobacteria_family_incertae_sedis_unclassified(100)	Gammaproteobacteria_family_incertae_sedis_unclassified(100)
Otu01320	8	Bacteria(100)	Proteobacteria(100)	Gammaproteobacteria(100)	Gammaproteobacteria_order_incertae_sedis(100)	Gammaproteobacteria_family_incertae_sedis(100)	Gammaproteobacteria_family_incertae_sedis_unclassified(100)	Gammaproteobacteria_family_incertae_sedis_unclassified(100)	Gammaproteobacteria_family_incertae_sedis_unclassified(100)
Otu01321	8	Bacteria(100)	Firmicutes(100)	Bacilli(100)	Lactobacillales(100)	Lactobacillaceae(100)	Lactobacillus(100)	Firm5(100)	Firm5_unclassified(100)
Otu01322	8	Bacteria(100)	Firmicutes(100)	Bacilli(100)	Lactobacillales(100)	Lactobacillaceae(100)	Lactobacillus(100)	Lactobacillus_unclassified(63)	Lactobacillus_unclassified(63)
Otu01323	8	Bacteria(100)	Firmicutes(100)	Bacilli(100)	Lactobacillales(100)	Lactobacillaceae(100)	Lactobacillus(100)	Lactobacillus_unclassified(100)	Lactobacillus_unclassified(100)
Otu01324	8	Bacteria(100)	Firmicutes(100)	Bacilli(100)	Lactobacillales(100)	Lactobacillaceae(100)	Lactobacillus(100)	Firm5(100)	Firm5_unclassified(100)
Otu01325	8	Bacteria(100)	Proteobacteria(100)	Betaproteobacteria(100)	Neisseriales(100)	Neisseriaceae(100)	Neisseriaceae_unclassified(100)	Neisseriaceae_unclassified(100)	Neisseriaceae_unclassified(100)
Otu01326	8	Bacteria(100)	Proteobacteria(100)	Proteobacteria_unclassified(100)	Proteobacteria_unclassified(100)	Proteobacteria_unclassified(100)	Proteobacteria_unclassified(100)	Proteobacteria_unclassified(100)	Proteobacteria_unclassified(100)
Otu01327	8	Bacteria(100)	Bacteria_unclassified(100)	Bacteria_unclassified(100)	Bacteria_unclassified(100)	Bacteria_unclassified(100)	Bacteria_unclassified(100)	Bacteria_unclassified(100)	Bacteria_unclassified(100)
Otu01328	8	Bacteria(100)	Firmicutes(100)	Bacilli(100)	Lactobacillales(100)	Lactobacillaceae(100)	Lactobacillus(100)	Firm5(88)	Firm5_unclassified(88)
Otu01329	8	Bacteria(100)	Firmicutes(100)	Bacilli(100)	Lactobacillales(100)	Lactobacillaceae(100)	Lactobacillus(100)	Firm5(100)	Firm5_unclassified(100)
Otu01330	8	Bacteria(100)	Proteobacteria(100)	Gammaproteobacteria(100)	Gammaproteobacteria_order_incertae_sedis(100)	Gammaproteobacteria_family_incertae_sedis(100)	Gammaproteobacteria_family_incertae_sedis_unclassified(100)	Gammaproteobacteria_family_incertae_sedis_unclassified(100)	Gammaproteobacteria_family_incertae_sedis_unclassified(100)
Otu01331	8	Bacteria(100)	Proteobacteria(100)	Gammaproteobacteria(100)	Gammaproteobacteria_order_incertae_sedis(100)	Gammaproteobacteria_family_incertae_sedis(100)	Gammaproteobacteria_family_incertae_sedis_unclassified(100)	Gammaproteobacteria_family_incertae_sedis_unclassified(100)	Gammaproteobacteria_family_incertae_sedis_unclassified(100)
Otu01332	8	Bacteria(100)	Firmicutes(100)	Bacilli(100)	Lactobacillales(100)	Lactobacillaceae(88)	Lactobacillaceae_unclassified(88)	Lactobacillaceae_unclassified(88)	Lactobacillaceae_unclassified(88)
Otu01333	8	Bacteria(100)	Proteobacteria(100)	Gammaproteobacteria(100)	Gammaproteobacteria_order_incertae_sedis(100)	Gammaproteobacteria_family_incertae_sedis(100)	Gammaproteobacteria_family_incertae_sedis_unclassified(63)	Gammaproteobacteria_family_incertae_sedis_unclassified(63)	Gammaproteobacteria_family_incertae_sedis_unclassified(63)
Otu01334	8	Bacteria(100)	Proteobacteria(100)	Gammaproteobacteria(100)	Gammaproteobacteria_order_incertae_sedis(100)	Gammaproteobacteria_family_incertae_sedis(100)	Gamma-1Gilliamella(100)	Gamma-1Gilliamella_unclassified(100)	Gamma-1Gilliamella_unclassified(100)
Otu01335	8	Bacteria(100)	Firmicutes(100)	Bacilli(100)	Lactobacillales(100)	Lactobacillaceae(100)	Lactobacillus(100)	Lactobacillus_unclassified(100)	Lactobacillus_unclassified(100)
Otu01336	8	Bacteria(100)	Firmicutes(100)	Bacilli(100)	Lactobacillales(100)	Lactobacillaceae(100)	Lactobacillus(100)	Firm4(100)	Firm4_unclassified(100)
Otu01337	8	Bacteria(100)	Proteobacteria(100)	Gammaproteobacteria(100)	Gammaproteobacteria_order_incertae_sedis(100)	Gammaproteobacteria_family_incertae_sedis(100)	Gamma2(100)	Gamma2_unclassified(100)	Gamma2_unclassified(100)
Otu01338	8	Bacteria(100)	Firmicutes(100)	Bacilli(100)	Lactobacillales(100)	Lactobacillales_unclassified(100)	Lactobacillales_unclassified(100)	Lactobacillales_unclassified(100)	Lactobacillales_unclassified(100)
Otu01339	8	Bacteria(100)	Firmicutes(100)	Bacilli(100)	Lactobacillales(100)	Lactobacillaceae(100)	Lactobacillus(100)	Lactobacillus_unclassified(100)	Lactobacillus_unclassified(100)
Otu01340	8	Bacteria(100)	Proteobacteria(100)	Proteobacteria_unclassified(100)	Proteobacteria_unclassified(100)	Proteobacteria_unclassified(100)	Proteobacteria_unclassified(100)	Proteobacteria_unclassified(100)	Proteobacteria_unclassified(100)
Otu01341	8	Bacteria(100)	Proteobacteria(100)	Betaproteobacteria(100)	Neisseriales(100)	Neisseriaceae(100)	BetaSnodgrassella(100)	BetaSnodgrassella_unclassified(100)	BetaSnodgrassella_unclassified(100)
Otu01342	8	Bacteria(100)	Firmicutes(100)	Bacilli(100)	Lactobacillales(100)	Lactobacillaceae(100)	Lactobacillus(100)	Firm5(88)	Firm5_unclassified(88)
Otu01343	8	Bacteria(100)	Proteobacteria(100)	Gammaproteobacteria(100)	Gammaproteobacteria_order_incertae_sedis(100)	Gammaproteobacteria_family_incertae_sedis(100)	Gamma2(100)	Gamma2_unclassified(100)	Gamma2_unclassified(100)
Otu01344	8	Bacteria(100)	Proteobacteria(100)	Gammaproteobacteria(100)	Gammaproteobacteria_order_incertae_sedis(100)	Gammaproteobacteria_family_incertae_sedis(100)	Gamma2(100)	Gamma2_unclassified(100)	Gamma2_unclassified(100)
Otu01345	8	Bacteria(100)	Actinobacteria(100)	Actinobacteria(100)	Bifidobacteriales(100)	Bifidobacteriaceae(100)	Bifidobacteriaceae_unclassified(100)	Bifidobacteriaceae_unclassified(100)	Bifidobacteriaceae_unclassified(100)
Otu01346	8	Bacteria(100)	Firmicutes(100)	Bacilli(100)	Lactobacillales(100)	Lactobacillaceae(100)	Lactobacillus(100)	Firm5(100)	Firm5_unclassified(100)
Otu01347	8	Bacteria(100)	Firmicutes(100)	Bacilli(100)	Lactobacillales(100)	Lactobacillaceae(100)	Lactobacillus(100)	Firm5(100)	Firm5_unclassified(100)
Otu01348	8	Bacteria(100)	Proteobacteria(100)	Betaproteobacteria(100)	Neisseriales(100)	Neisseriaceae(100)	Neisseriaceae_unclassified(88)	Neisseriaceae_unclassified(88)	Neisseriaceae_unclassified(88)
Otu01349	8	Bacteria(100)	Firmicutes(100)	Bacilli(100)	Lactobacillales(100)	Lactobacillaceae(100)	Lactobacillus(100)	Firm5(100)	Firm5_unclassified(100)
Otu01350	8	Bacteria(100)	Firmicutes(100)	Bacilli(100)	Bacilli_unclassified(63)	Bacilli_unclassified(63)	Bacilli_unclassified(63)	Bacilli_unclassified(63)	Bacilli_unclassified(63)
Otu01351	8	Bacteria(100)	Actinobacteria(100)	Actinobacteria(100)	Bifidobacteriales(100)	Bifidobacteriaceae(100)	Bifidobacteriaceae_unclassified(100)	Bifidobacteriaceae_unclassified(100)	Bifidobacteriaceae_unclassified(100)
Otu01352	8	Bacteria(100)	Firmicutes(100)	Bacilli(100)	Lactobacillales(100)	Lactobacillaceae(100)	Lactobacillus(100)	Firm5(100)	Firm5_unclassified(100)
Otu01353	8	Bacteria(100)	Proteobacteria(100)	Gammaproteobacteria(100)	Gammaproteobacteria_order_incertae_sedis(100)	Gammaproteobacteria_family_incertae_sedis(100)	Gamma2(88)	Gamma2_unclassified(88)	Gamma2_unclassified(88)
Otu01354	8	Bacteria(100)	Firmicutes(100)	Bacilli(100)	Lactobacillales(100)	Lactobacillaceae(100)	Lactobacillus(100)	Lactobacillus_unclassified(63)	Lactobacillus_unclassified(63)
Otu01355	8	Bacteria(100)	Firmicutes(100)	Bacilli(100)	Lactobacillales(100)	Lactobacillaceae(100)	Lactobacillus(100)	Lactobacillus_unclassified(100)	Lactobacillus_unclassified(100)
Otu01356	8	Bacteria(100)	Firmicutes(100)	Bacilli(100)	Lactobacillales(100)	Lactobacillaceae(100)	Lactobacillus(100)	Firm5(75)	Firm5_unclassified(75)
Otu01357	8	Bacteria(100)	Proteobacteria(100)	Betaproteobacteria(100)	Neisseriales(100)	Neisseriaceae(100)	BetaSnodgrassella(100)	BetaSnodgrassella_unclassified(100)	BetaSnodgrassella_unclassified(100)
Otu01358	8	Bacteria(100)	Proteobacteria(100)	Betaproteobacteria(100)	Neisseriales(100)	Neisseriaceae(100)	Neisseriaceae_unclassified(100)	Neisseriaceae_unclassified(100)	Neisseriaceae_unclassified(100)
Otu01359	8	Bacteria(100)	Firmicutes(100)	Bacilli(100)	Lactobacillales(100)	Lactobacillaceae(100)	Lactobacillus(100)	Firm5(100)	Firm5_unclassified(100)
Otu01360	8	Bacteria(100)	Proteobacteria(100)	Gammaproteobacteria(100)	Gammaproteobacteria_order_incertae_sedis(100)	Gammaproteobacteria_family_incertae_sedis(100)	Gamma2(100)	Gamma2_unclassified(100)	Gamma2_unclassified(100)
Otu01361	8	Bacteria(100)	Proteobacteria(100)	Betaproteobacteria(100)	Neisseriales(100)	Neisseriaceae(100)	BetaSnodgrassella(63)	BetaSnodgrassella_unclassified(63)	BetaSnodgrassella_unclassified(63)
Otu01362	8	Bacteria(100)	Proteobacteria(75)	Gammaproteobacteria(75)	Gammaproteobacteria_unclassified(75)	Gammaproteobacteria_unclassified(75)	Gammaproteobacteria_unclassified(75)	Gammaproteobacteria_unclassified(75)	Gammaproteobacteria_unclassified(75)
Otu01363	8	Bacteria(100)	Firmicutes(100)	Bacilli(100)	Lactobacillales(100)	Lactobacillaceae(100)	Lactobacillus(100)	Firm4(100)	Firm4_unclassified(100)
Otu01364	8	Bacteria(100)	Proteobacteria(100)	Alphaproteobacteria(100)	Rhodospirillales(100)	Acetobacteraceae(100)	Alpha2.2(100)	Alpha2.2_unclassified(100)	Alpha2.2_unclassified(100)
Otu01365	8	Bacteria(100)	Proteobacteria(100)	Gammaproteobacteria(100)	Gammaproteobacteria_order_incertae_sedis(100)	Gammaproteobacteria_family_incertae_sedis(100)	Gammaproteobacteria_family_incertae_sedis_unclassified(100)	Gammaproteobacteria_family_incertae_sedis_unclassified(100)	Gammaproteobacteria_family_incertae_sedis_unclassified(100)
Otu01366	8	Bacteria(100)	Firmicutes(100)	Bacilli(100)	Bacillales(100)	Staphylococcaceae(100)	Staphylococcus(100)	Staphylococcus_unclassified(100)	Staphylococcus_unclassified(100)
Otu01367	8	Bacteria(100)	Firmicutes(100)	Bacilli(100)	Lactobacillales(100)	Lactobacillaceae(100)	Lactobacillus(100)	Firm5(88)	Firm5_unclassified(88)
Otu01368	8	Bacteria(100)	Actinobacteria(100)	Actinobacteria(100)	Bifidobacteriales(100)	Bifidobacteriaceae(100)	Bifidobacterium(100)	BeeBifido(100)	BeeBifido_unclassified(100)
Otu01369	8	Bacteria(100)	Firmicutes(100)	Bacilli(100)	Lactobacillales(100)	Lactobacillales_unclassified(100)	Lactobacillales_unclassified(100)	Lactobacillales_unclassified(100)	Lactobacillales_unclassified(100)
Otu01370	8	Bacteria(100)	Bacteria_unclassified(100)	Bacteria_unclassified(100)	Bacteria_unclassified(100)	Bacteria_unclassified(100)	Bacteria_unclassified(100)	Bacteria_unclassified(100)	Bacteria_unclassified(100)
Otu01371	8	Bacteria(100)	Proteobacteria(100)	Betaproteobacteria(100)	Neisseriales(100)	Neisseriaceae(100)	Neisseriaceae_unclassified(100)	Neisseriaceae_unclassified(100)	Neisseriaceae_unclassified(100)
Otu01372	8	Bacteria(100)	Actinobacteria(100)	Actinobacteria(100)	Bifidobacteriales(100)	Bifidobacteriaceae(100)	BeeBifido(75)	BeeBifido_unclassified(75)	BeeBifido_unclassified(75)
Otu01373	8	Bacteria(100)	Proteobacteria(100)	Gammaproteobacteria(100)	Gammaproteobacteria_order_incertae_sedis(100)	Gammaproteobacteria_family_incertae_sedis(100)	Gammaproteobacteria_family_incertae_sedis_unclassified(100)	Gammaproteobacteria_family_incertae_sedis_unclassified(100)	Gammaproteobacteria_family_incertae_sedis_unclassified(100)
Otu01374	8	Bacteria(100)	Proteobacteria(100)	Betaproteobacteria(100)	Neisseriales(100)	Neisseriaceae(100)	Neisseriaceae_unclassified(100)	Neisseriaceae_unclassified(100)	Neisseriaceae_unclassified(100)
Otu01375	8	Bacteria(100)	Firmicutes(100)	Bacilli(100)	Lactobacillales(100)	Lactobacillaceae(100)	Lactobacillus(100)	Lactobacillus_unclassified(100)	Lactobacillus_unclassified(100)
Otu01376	8	Bacteria(100)	Firmicutes(100)	Bacilli(100)	Lactobacillales(100)	Lactobacillaceae(100)	Lactobacillus(100)	Firm5(100)	Firm5_unclassified(100)
Otu01377	8	Bacteria(100)	Proteobacteria(100)	Betaproteobacteria(100)	Neisseriales(100)	Neisseriaceae(100)	BetaSnodgrassella(88)	BetaSnodgrassella_unclassified(88)	BetaSnodgrassella_unclassified(88)
Otu01378	8	Bacteria(100)	Proteobacteria(100)	Betaproteobacteria(100)	Neisseriales(100)	Neisseriaceae(100)	Neisseriaceae_unclassified(100)	Neisseriaceae_unclassified(100)	Neisseriaceae_unclassified(100)
Otu01379	8	Bacteria(100)	Proteobacteria(100)	Proteobacteria_unclassified(100)	Proteobacteria_unclassified(100)	Proteobacteria_unclassified(100)	Proteobacteria_unclassified(100)	Proteobacteria_unclassified(100)	Proteobacteria_unclassified(100)
Otu01380	8	Bacteria(100)	Firmicutes(100)	Bacilli(100)	Lactobacillales(100)	Lactobacillaceae(100)	Lactobacillus(100)	Firm5(100)	Firm5_unclassified(100)
Otu01381	8	Bacteria(100)	Actinobacteria(100)	Actinobacteria(100)	Actinomycetales(100)	Dermabacteraceae(100)	Dermabacteraceae_unclassified(100)	Dermabacteraceae_unclassified(100)	Dermabacteraceae_unclassified(100)
Otu01382	8	Bacteria(100)	Firmicutes(100)	Bacilli(100)	Lactobacillales(100)	Lactobacillaceae(100)	Lactobacillus(100)	Firm5(88)	Firm5_unclassified(88)
Otu01383	8	Bacteria(100)	Firmicutes(100)	Bacilli(100)	Lactobacillales(100)	Lactobacillaceae(100)	Lactobacillus(100)	Lactobacillus_unclassified(100)	Lactobacillus_unclassified(100)
Otu01384	8	Bacteria(100)	Proteobacteria(100)	Gammaproteobacteria(100)	Gammaproteobacteria_order_incertae_sedis(100)	Gammaproteobacteria_family_incertae_sedis(100)	Gammaproteobacteria_family_incertae_sedis_unclassified(100)	Gammaproteobacteria_family_incertae_sedis_unclassified(100)	Gammaproteobacteria_family_incertae_sedis_unclassified(100)
Otu01385	8	Bacteria(100)	Proteobacteria(100)	Gammaproteobacteria(100)	Gammaproteobacteria_order_incertae_sedis(100)	Gammaproteobacteria_family_incertae_sedis(100)	Gammaproteobacteria_family_incertae_sedis_unclassified(100)	Gammaproteobacteria_family_incertae_sedis_unclassified(100)	Gammaproteobacteria_family_incertae_sedis_unclassified(100)
Otu01386	8	Bacteria(100)	Firmicutes(100)	Bacilli(100)	Lactobacillales(100)	Lactobacillaceae(100)	Lactobacillus(100)	Firm4(100)	Firm4_unclassified(100)
Otu01387	8	Bacteria(100)	Actinobacteria(100)	Actinobacteria(100)	Bifidobacteriales(100)	Bifidobacteriaceae(100)	Bifidobacteriaceae_unclassified(100)	Bifidobacteriaceae_unclassified(100)	Bifidobacteriaceae_unclassified(100)
Otu01388	8	Bacteria(100)	Proteobacteria(100)	Alphaproteobacteria(100)	Rhodospirillales(100)	Acetobacteraceae(100)	Acetobacteraceae_unclassified(100)	Acetobacteraceae_unclassified(100)	Acetobacteraceae_unclassified(100)
Otu01389	8	Bacteria(100)	Firmicutes(100)	Bacilli(100)	Lactobacillales(100)	Lactobacillaceae(100)	Lactobacillus(100)	Lactobacillus_unclassified(100)	Lactobacillus_unclassified(100)
Otu01390	8	Bacteria(100)	Actinobacteria(100)	Actinobacteria(100)	Bifidobacteriales(100)	Bifidobacteriaceae(100)	BeeBifido(100)	BeeBifido_unclassified(100)	BeeBifido_unclassified(100)
Otu01391	8	Bacteria(100)	Firmicutes(100)	Bacilli(100)	Lactobacillales(100)	Lactobacillaceae(100)	Lactobacillus(63)	Lactobacillus_unclassified(63)	Lactobacillus_unclassified(63)
Otu01392	8	Bacteria(100)	Proteobacteria(100)	Proteobacteria_unclassified(100)	Proteobacteria_unclassified(100)	Proteobacteria_unclassified(100)	Proteobacteria_unclassified(100)	Proteobacteria_unclassified(100)	Proteobacteria_unclassified(100)
Otu01393	8	Bacteria(100)	Firmicutes(100)	Bacilli(100)	Lactobacillales(100)	Lactobacillaceae(100)	Lactobacillus(100)	Firm5(100)	Firm5_unclassified(100)
Otu01394	8	Bacteria(100)	Proteobacteria(100)	Gammaproteobacteria(100)	Enterobacteriales(100)	Enterobacteriaceae(100)	Enterobacteriaceae_unclassified(100)	Enterobacteriaceae_unclassified(100)	Enterobacteriaceae_unclassified(100)
Otu01395	8	Bacteria(100)	Actinobacteria(100)	Actinobacteria(100)	Bifidobacteriales(100)	Bifidobacteriaceae(100)	Bifidobacteriaceae_unclassified(100)	Bifidobacteriaceae_unclassified(100)	Bifidobacteriaceae_unclassified(100)
Otu01396	8	Bacteria(100)	Proteobacteria(100)	Gammaproteobacteria(100)	Gammaproteobacteria_order_incertae_sedis(100)	Gammaproteobacteria_family_incertae_sedis(100)	Gammaproteobacteria_family_incertae_sedis_unclassified(100)	Gammaproteobacteria_family_incertae_sedis_unclassified(100)	Gammaproteobacteria_family_incertae_sedis_unclassified(100)
Otu01397	8	Bacteria(100)	Firmicutes(100)	Bacilli(100)	Lactobacillales(100)	Lactobacillaceae(100)	Lactobacillus(100)	Firm5(100)	Firm5_unclassified(100)
Otu01398	8	Bacteria(100)	Firmicutes(100)	Bacilli(100)	Lactobacillales(100)	Lactobacillaceae(100)	Lactobacillus(100)	Lactobacillus_unclassified(63)	Lactobacillus_unclassified(63)
Otu01399	8	Bacteria(100)	Proteobacteria(100)	Proteobacteria_unclassified(100)	Proteobacteria_unclassified(100)	Proteobacteria_unclassified(100)	Proteobacteria_unclassified(100)	Proteobacteria_unclassified(100)	Proteobacteria_unclassified(100)
Otu01400	8	Bacteria(100)	Firmicutes(100)	Bacilli(100)	Lactobacillales(100)	Lactobacillaceae(100)	Lactobacillus(100)	Firm4(100)	Firm4_unclassified(100)
Otu01401	8	Bacteria(100)	Bacteria_unclassified(88)	Bacteria_unclassified(88)	Bacteria_unclassified(88)	Bacteria_unclassified(88)	Bacteria_unclassified(88)	Bacteria_unclassified(88)	Bacteria_unclassified(88)
Otu01402	8	Bacteria(100)	Bacteria_unclassified(88)	Bacteria_unclassified(88)	Bacteria_unclassified(88)	Bacteria_unclassified(88)	Bacteria_unclassified(88)	Bacteria_unclassified(88)	Bacteria_unclassified(88)
Otu01403	8	Bacteria(100)	Firmicutes(100)	Bacilli(100)	Lactobacillales(100)	Lactobacillaceae(100)	Lactobacillus(100)	Lactobacillus_unclassified(63)	Lactobacillus_unclassified(63)
Otu01404	8	Bacteria(100)	Firmicutes(100)	Bacilli(100)	Lactobacillales(100)	Lactobacillaceae(100)	Lactobacillus(100)	Lactobacillus_unclassified(100)	Lactobacillus_unclassified(100)
Otu01405	8	Bacteria(100)	Firmicutes(100)	Bacilli(100)	Lactobacillales(100)	Lactobacillaceae(100)	Lactobacillus(100)	Firm5(100)	Firm5_unclassified(100)
Otu01406	8	Bacteria(100)	Firmicutes(100)	Bacilli(100)	Lactobacillales(100)	Lactobacillaceae(100)	Lactobacillus(100)	Firm4(100)	Firm4_unclassified(100)
Otu01407	8	Bacteria(100)	Firmicutes(100)	Bacilli(100)	Lactobacillales(100)	Lactobacillaceae(100)	Lactobacillus(100)	Lactobacillus_unclassified(100)	Lactobacillus_unclassified(100)
Otu01408	7	Bacteria(100)	Firmicutes(100)	Bacilli(100)	Lactobacillales(100)	Lactobacillaceae(100)	Lactobacillus(100)	Lactobacillus_unclassified(100)	Lactobacillus_unclassified(100)
Otu01409	7	Bacteria(100)	Firmicutes(100)	Bacilli(100)	Lactobacillales(100)	Lactobacillaceae(100)	Lactobacillus(100)	Firm5(100)	Firm5_unclassified(100)
Otu01410	7	Bacteria(100)	Bacteria_unclassified(100)	Bacteria_unclassified(100)	Bacteria_unclassified(100)	Bacteria_unclassified(100)	Bacteria_unclassified(100)	Bacteria_unclassified(100)	Bacteria_unclassified(100)
Otu01411	7	Bacteria(100)	Proteobacteria(100)	Alphaproteobacteria(100)	Rhodospirillales(100)	Acetobacteraceae(100)	Saccharibacter(100)	Alpha2.2(100)	Alpha2.2_unclassified(100)
Otu01412	7	Bacteria(100)	Bacteria_unclassified(100)	Bacteria_unclassified(100)	Bacteria_unclassified(100)	Bacteria_unclassified(100)	Bacteria_unclassified(100)	Bacteria_unclassified(100)	Bacteria_unclassified(100)
Otu01413	7	Bacteria(100)	Proteobacteria(100)	Gammaproteobacteria(100)	Gammaproteobacteria_order_incertae_sedis(100)	Gammaproteobacteria_family_incertae_sedis(100)	Gammaproteobacteria_family_incertae_sedis_unclassified(100)	Gammaproteobacteria_family_incertae_sedis_unclassified(100)	Gammaproteobacteria_family_incertae_sedis_unclassified(100)
Otu01414	7	Bacteria(100)	Actinobacteria(100)	Actinobacteria(100)	Bifidobacteriales(100)	Bifidobacteriaceae(100)	Bifidobacteriaceae_unclassified(100)	Bifidobacteriaceae_unclassified(100)	Bifidobacteriaceae_unclassified(100)
Otu01415	7	Bacteria(100)	Firmicutes(100)	Bacilli(100)	Lactobacillales(100)	Lactobacillaceae(100)	Lactobacillus(100)	Firm5(100)	Firm5_unclassified(100)
Otu01416	7	Bacteria(100)	Firmicutes(100)	Bacilli(100)	Lactobacillales(100)	Lactobacillaceae(100)	Lactobacillus(100)	Firm5(100)	Firm5_unclassified(100)
Otu01417	7	Bacteria(100)	Proteobacteria(100)	Proteobacteria_unclassified(100)	Proteobacteria_unclassified(100)	Proteobacteria_unclassified(100)	Proteobacteria_unclassified(100)	Proteobacteria_unclassified(100)	Proteobacteria_unclassified(100)
Otu01418	7	Bacteria(100)	Actinobacteria(100)	Actinobacteria(100)	Actinomycetales(100)	Dermabacteraceae(100)	Brachybacterium(100)	Brachybacterium_unclassified(100)	Brachybacterium_unclassified(100)
Otu01419	7	Bacteria(100)	Proteobacteria(100)	Gammaproteobacteria(100)	Gammaproteobacteria_order_incertae_sedis(100)	Gammaproteobacteria_family_incertae_sedis(100)	Gammaproteobacteria_family_incertae_sedis_unclassified(100)	Gammaproteobacteria_family_incertae_sedis_unclassified(100)	Gammaproteobacteria_family_incertae_sedis_unclassified(100)
Otu01420	7	Bacteria(100)	Firmicutes(100)	Bacilli(100)	Lactobacillales(100)	Lactobacillaceae(100)	Lactobacillus(100)	Firm4(100)	Firm4_unclassified(100)
Otu01421	7	Bacteria(100)	Bacteria_unclassified(100)	Bacteria_unclassified(100)	Bacteria_unclassified(100)	Bacteria_unclassified(100)	Bacteria_unclassified(100)	Bacteria_unclassified(100)	Bacteria_unclassified(100)
Otu01422	7	Bacteria(100)	Firmicutes(100)	Bacilli(100)	Lactobacillales(100)	Lactobacillaceae(100)	Lactobacillus(100)	Lactobacillus_unclassified(100)	Lactobacillus_unclassified(100)
Otu01423	7	Bacteria(100)	Proteobacteria(100)	Gammaproteobacteria(100)	Gammaproteobacteria_order_incertae_sedis(100)	Gammaproteobacteria_family_incertae_sedis(100)	Gamma2(100)	Gamma2_unclassified(100)	Gamma2_unclassified(100)
Otu01424	7	Bacteria(100)	Proteobacteria(100)	Betaproteobacteria(100)	Neisseriales(100)	Neisseriaceae(100)	Neisseriaceae_unclassified(86)	Neisseriaceae_unclassified(86)	Neisseriaceae_unclassified(86)
Otu01425	7	Bacteria(100)	Proteobacteria(100)	Gammaproteobacteria(100)	Gammaproteobacteria_order_incertae_sedis(100)	Gammaproteobacteria_family_incertae_sedis(100)	Gamma2(100)	Gamma2_unclassified(100)	Gamma2_unclassified(100)
Otu01426	7	Bacteria(100)	Actinobacteria(100)	Actinobacteria(100)	Bifidobacteriales(100)	Bifidobacteriaceae(100)	BeeBifido(100)	BeeBifido_unclassified(100)	BeeBifido_unclassified(100)
Otu01427	7	Bacteria(100)	Proteobacteria(100)	Betaproteobacteria(100)	Neisseriales(100)	Neisseriaceae(100)	BetaSnodgrassella(100)	BetaSnodgrassella_unclassified(100)	BetaSnodgrassella_unclassified(100)
Otu01428	7	Bacteria(100)	Proteobacteria(100)	Gammaproteobacteria(100)	Gammaproteobacteria_order_incertae_sedis(86)	Gammaproteobacteria_family_incertae_sedis(86)	Gammaproteobacteria_family_incertae_sedis_unclassified(86)	Gammaproteobacteria_family_incertae_sedis_unclassified(86)	Gammaproteobacteria_family_incertae_sedis_unclassified(86)
Otu01429	7	Bacteria(100)	Proteobacteria(100)	Gammaproteobacteria(100)	Gammaproteobacteria_order_incertae_sedis(100)	Gammaproteobacteria_family_incertae_sedis(100)	Gammaproteobacteria_family_incertae_sedis_unclassified(100)	Gammaproteobacteria_family_incertae_sedis_unclassified(100)	Gammaproteobacteria_family_incertae_sedis_unclassified(100)
Otu01430	7	Bacteria(100)	Bacteria_unclassified(100)	Bacteria_unclassified(100)	Bacteria_unclassified(100)	Bacteria_unclassified(100)	Bacteria_unclassified(100)	Bacteria_unclassified(100)	Bacteria_unclassified(100)
Otu01431	7	Bacteria(100)	Proteobacteria(100)	Gammaproteobacteria(100)	Gammaproteobacteria_order_incertae_sedis(100)	Gammaproteobacteria_family_incertae_sedis(100)	Gamma2(100)	Gamma2_unclassified(100)	Gamma2_unclassified(100)
Otu01432	7	Bacteria(100)	Firmicutes(100)	Bacilli(100)	Lactobacillales(100)	Lactobacillaceae(100)	Lactobacillus(100)	Lactobacillus_unclassified(100)	Lactobacillus_unclassified(100)
Otu01433	7	Bacteria(100)	Proteobacteria(100)	Alphaproteobacteria(100)	Rhodospirillales(100)	Acetobacteraceae(100)	Acetobacteraceae_unclassified(100)	Acetobacteraceae_unclassified(100)	Acetobacteraceae_unclassified(100)
Otu01434	7	Bacteria(100)	Firmicutes(100)	Bacilli(100)	Lactobacillales(100)	Lactobacillaceae(100)	Lactobacillus(100)	Firm5(100)	Firm5_unclassified(100)
Otu01435	7	Bacteria(100)	Firmicutes(100)	Bacilli(100)	Lactobacillales(100)	Lactobacillaceae(100)	Lactobacillus(100)	Firm4(86)	Firm4_unclassified(86)
Otu01436	7	Bacteria(100)	Firmicutes(100)	Bacilli(100)	Lactobacillales(100)	Lactobacillaceae(100)	Lactobacillus(100)	Lactobacillus_unclassified(100)	Lactobacillus_unclassified(100)
Otu01437	7	Bacteria(100)	Proteobacteria(100)	Gammaproteobacteria(100)	Gammaproteobacteria_order_incertae_sedis(100)	Gammaproteobacteria_family_incertae_sedis(100)	Gamma2(58)	Gamma2_unclassified(58)	Gamma2_unclassified(58)
Otu01438	7	Bacteria(100)	Proteobacteria(100)	Alphaproteobacteria(100)	Rhodospirillales(100)	Acetobacteraceae(100)	Saccharibacter(100)	Alpha2.2(100)	Alpha2.2_unclassified(100)
Otu01439	7	Bacteria(100)	Proteobacteria(100)	Gammaproteobacteria(100)	Gammaproteobacteria_order_incertae_sedis(100)	Gammaproteobacteria_family_incertae_sedis(100)	Gammaproteobacteria_family_incertae_sedis_unclassified(100)	Gammaproteobacteria_family_incertae_sedis_unclassified(100)	Gammaproteobacteria_family_incertae_sedis_unclassified(100)
Otu01440	7	Bacteria(100)	Proteobacteria(100)	Alphaproteobacteria(100)	Rhodospirillales(100)	Acetobacteraceae(100)	Saccharibacter(100)	Alpha2.2(100)	Alpha2.2_unclassified(100)
Otu01441	7	Bacteria(100)	Firmicutes(100)	Bacilli(100)	Lactobacillales(100)	Lactobacillaceae(100)	Lactobacillus(100)	Firm5(72)	Firm5_unclassified(72)
Otu01442	7	Bacteria(100)	Firmicutes(100)	Bacilli(100)	Lactobacillales(100)	Lactobacillaceae(100)	Lactobacillus(100)	Firm5(100)	Firm5_unclassified(100)
Otu01443	7	Bacteria(100)	Proteobacteria(100)	Alphaproteobacteria(100)	Rhodospirillales(100)	Acetobacteraceae(100)	Saccharibacter(100)	Alpha2.2(100)	Alpha2.2_unclassified(100)
Otu01444	7	Bacteria(100)	Firmicutes(100)	Bacilli(100)	Lactobacillales(100)	Lactobacillaceae(100)	Lactobacillus(100)	Lactobacillus_unclassified(100)	Lactobacillus_unclassified(100)
Otu01445	7	Bacteria(100)	Firmicutes(100)	Bacilli(100)	Lactobacillales(100)	Lactobacillaceae(100)	Lactobacillus(100)	Lactobacillus_unclassified(100)	Lactobacillus_unclassified(100)
Otu01446	7	Bacteria(100)	Firmicutes(100)	Bacilli(100)	Lactobacillales(100)	Lactobacillaceae(100)	Lactobacillus(100)	Firm5(100)	Firm5_unclassified(100)
Otu01447	7	Bacteria(100)	Proteobacteria(100)	Gammaproteobacteria(100)	Gammaproteobacteria_order_incertae_sedis(100)	Gammaproteobacteria_family_incertae_sedis(100)	Gammaproteobacteria_family_incertae_sedis_unclassified(100)	Gammaproteobacteria_family_incertae_sedis_unclassified(100)	Gammaproteobacteria_family_incertae_sedis_unclassified(100)
Otu01448	7	Bacteria(100)	Firmicutes(100)	Bacilli(100)	Lactobacillales(100)	Lactobacillaceae(100)	Lactobacillus(100)	Firm5(100)	Firm5_unclassified(100)
Otu01449	7	Bacteria(100)	Proteobacteria(100)	Gammaproteobacteria(100)	Gammaproteobacteria_order_incertae_sedis(100)	Gammaproteobacteria_family_incertae_sedis(100)	Gamma-1Gilliamella(100)	Gamma-1Gilliamella_unclassified(100)	Gamma-1Gilliamella_unclassified(100)
Otu01450	7	Bacteria(100)	Firmicutes(100)	Bacilli(100)	Lactobacillales(100)	Lactobacillaceae(100)	Lactobacillus(100)	Firm4(100)	Firm4_unclassified(100)
Otu01451	7	Bacteria(100)	Actinobacteria(100)	Actinobacteria(100)	Bifidobacteriales(100)	Bifidobacteriaceae(100)	BeeBifido(100)	BeeBifido_unclassified(100)	BeeBifido_unclassified(100)
Otu01452	7	Bacteria(100)	Bacteria_unclassified(100)	Bacteria_unclassified(100)	Bacteria_unclassified(100)	Bacteria_unclassified(100)	Bacteria_unclassified(100)	Bacteria_unclassified(100)	Bacteria_unclassified(100)
Otu01453	7	Bacteria(100)	Proteobacteria(100)	Gammaproteobacteria(100)	Gammaproteobacteria_order_incertae_sedis(100)	Gammaproteobacteria_family_incertae_sedis(100)	Gammaproteobacteria_family_incertae_sedis_unclassified(100)	Gammaproteobacteria_family_incertae_sedis_unclassified(100)	Gammaproteobacteria_family_incertae_sedis_unclassified(100)
Otu01454	7	Bacteria(100)	Firmicutes(100)	Bacilli(100)	Lactobacillales(100)	Lactobacillaceae(100)	Lactobacillus(100)	Lactobacillus_unclassified(72)	Lactobacillus_unclassified(72)
Otu01455	7	Bacteria(100)	Firmicutes(100)	Bacilli(100)	Lactobacillales(100)	Lactobacillaceae(100)	Lactobacillus(100)	Firm5(100)	Firm5_unclassified(100)
Otu01456	7	Bacteria(100)	Bacteria_unclassified(100)	Bacteria_unclassified(100)	Bacteria_unclassified(100)	Bacteria_unclassified(100)	Bacteria_unclassified(100)	Bacteria_unclassified(100)	Bacteria_unclassified(100)
Otu01457	7	Bacteria(100)	Proteobacteria(100)	Betaproteobacteria(100)	Neisseriales(100)	Neisseriaceae(100)	BetaSnodgrassella(100)	BetaSnodgrassella_unclassified(100)	BetaSnodgrassella_unclassified(100)
Otu01458	7	Bacteria(100)	Firmicutes(100)	Bacilli(100)	Lactobacillales(100)	Lactobacillaceae(100)	Lactobacillus(100)	Lactobacillus_unclassified(58)	Lactobacillus_unclassified(58)
Otu01459	7	Bacteria(100)	Proteobacteria(100)	Gammaproteobacteria(100)	Gammaproteobacteria_order_incertae_sedis(100)	Gammaproteobacteria_family_incertae_sedis(100)	Gamma-1Gilliamella(86)	Gamma-1Gilliamella_unclassified(86)	Gamma-1Gilliamella_unclassified(86)
Otu01460	7	Bacteria(100)	Actinobacteria(100)	Actinobacteria(100)	Bifidobacteriales(100)	Bifidobacteriaceae(100)	Bifidobacteriaceae_unclassified(58)	Bifidobacteriaceae_unclassified(58)	Bifidobacteriaceae_unclassified(58)
Otu01461	7	Bacteria(100)	Proteobacteria(100)	Proteobacteria_unclassified(100)	Proteobacteria_unclassified(100)	Proteobacteria_unclassified(100)	Proteobacteria_unclassified(100)	Proteobacteria_unclassified(100)	Proteobacteria_unclassified(100)
Otu01462	7	Bacteria(100)	Proteobacteria(100)	Betaproteobacteria(100)	Neisseriales(100)	Neisseriaceae(100)	BetaSnodgrassella(100)	BetaSnodgrassella_unclassified(100)	BetaSnodgrassella_unclassified(100)
Otu01463	7	Bacteria(100)	Proteobacteria(86)	Gammaproteobacteria(86)	Gammaproteobacteria_order_incertae_sedis(86)	Gammaproteobacteria_family_incertae_sedis(86)	Gamma2(86)	Gamma2_unclassified(86)	Gamma2_unclassified(86)
Otu01464	7	Bacteria(100)	Proteobacteria(100)	Gammaproteobacteria(100)	Gammaproteobacteria_order_incertae_sedis(100)	Gammaproteobacteria_family_incertae_sedis(100)	Gammaproteobacteria_family_incertae_sedis_unclassified(100)	Gammaproteobacteria_family_incertae_sedis_unclassified(100)	Gammaproteobacteria_family_incertae_sedis_unclassified(100)
Otu01465	7	Bacteria(100)	Proteobacteria(100)	Alphaproteobacteria(100)	Rhodospirillales(100)	Acetobacteraceae(100)	Acetobacteraceae_unclassified(100)	Acetobacteraceae_unclassified(100)	Acetobacteraceae_unclassified(100)
Otu01466	7	Bacteria(100)	Firmicutes(100)	Bacilli(100)	Lactobacillales(100)	Lactobacillaceae(100)	Lactobacillus(100)	Lactobacillus_unclassified(100)	Lactobacillus_unclassified(100)
Otu01467	7	Bacteria(100)	Firmicutes(100)	Bacilli(100)	Lactobacillales(100)	Lactobacillaceae(100)	Lactobacillus(100)	Lactobacillus_unclassified(100)	Lactobacillus_unclassified(100)
Otu01468	7	Bacteria(100)	Proteobacteria(100)	Gammaproteobacteria(100)	Gammaproteobacteria_order_incertae_sedis(100)	Gammaproteobacteria_family_incertae_sedis(100)	Gamma2(100)	Gamma2_unclassified(100)	Gamma2_unclassified(100)
Otu01469	7	Bacteria(100)	Proteobacteria(100)	Gammaproteobacteria(100)	Gammaproteobacteria_order_incertae_sedis(100)	Gammaproteobacteria_family_incertae_sedis(100)	Gammaproteobacteria_family_incertae_sedis_unclassified(100)	Gammaproteobacteria_family_incertae_sedis_unclassified(100)	Gammaproteobacteria_family_incertae_sedis_unclassified(100)
Otu01470	7	Bacteria(100)	Firmicutes(100)	Bacilli(100)	Lactobacillales(100)	Lactobacillaceae(100)	Lactobacillus(100)	Lactobacillus_unclassified(100)	Lactobacillus_unclassified(100)
Otu01471	7	Bacteria(100)	Proteobacteria(100)	Gammaproteobacteria(100)	Gammaproteobacteria_order_incertae_sedis(100)	Gammaproteobacteria_family_incertae_sedis(100)	Gammaproteobacteria_family_incertae_sedis_unclassified(100)	Gammaproteobacteria_family_incertae_sedis_unclassified(100)	Gammaproteobacteria_family_incertae_sedis_unclassified(100)
Otu01472	7	Bacteria(100)	Firmicutes(100)	Bacilli(100)	Lactobacillales(100)	Lactobacillaceae(100)	Lactobacillus(100)	Lactobacillus_unclassified(100)	Lactobacillus_unclassified(100)
Otu01473	7	Bacteria(100)	Bacteria_unclassified(100)	Bacteria_unclassified(100)	Bacteria_unclassified(100)	Bacteria_unclassified(100)	Bacteria_unclassified(100)	Bacteria_unclassified(100)	Bacteria_unclassified(100)
Otu01474	7	Bacteria(100)	Firmicutes(100)	Bacilli(100)	Lactobacillales(100)	Lactobacillaceae(100)	Lactobacillus(100)	Lactobacillus_unclassified(100)	Lactobacillus_unclassified(100)
Otu01475	7	Bacteria(100)	Firmicutes(100)	Bacilli(100)	Lactobacillales(100)	Lactobacillaceae(100)	Lactobacillus(100)	Firm5(100)	Firm5_unclassified(100)
Otu01476	7	Bacteria(100)	Proteobacteria(100)	Betaproteobacteria(100)	Neisseriales(100)	Neisseriaceae(100)	BetaSnodgrassella(100)	BetaSnodgrassella_unclassified(100)	BetaSnodgrassella_unclassified(100)
Otu01477	7	Bacteria(100)	Bacteria_unclassified(100)	Bacteria_unclassified(100)	Bacteria_unclassified(100)	Bacteria_unclassified(100)	Bacteria_unclassified(100)	Bacteria_unclassified(100)	Bacteria_unclassified(100)
Otu01478	7	Bacteria(100)	Proteobacteria(100)	Betaproteobacteria(100)	Neisseriales(100)	Neisseriaceae(100)	Neisseriaceae_unclassified(100)	Neisseriaceae_unclassified(100)	Neisseriaceae_unclassified(100)
Otu01479	7	Bacteria(100)	Firmicutes(100)	Bacilli(100)	Lactobacillales(100)	Lactobacillaceae(100)	Lactobacillaceae_unclassified(86)	Lactobacillaceae_unclassified(86)	Lactobacillaceae_unclassified(86)
Otu01480	7	Bacteria(100)	Proteobacteria(100)	Alphaproteobacteria(100)	Rhodospirillales(100)	Acetobacteraceae(100)	Saccharibacter(100)	Alpha2.2(100)	Alpha2.2_unclassified(100)
Otu01481	7	Bacteria(100)	Actinobacteria(100)	Actinobacteria(100)	Bifidobacteriales(100)	Bifidobacteriaceae(100)	BeeBifido(100)	BeeBifido_unclassified(100)	BeeBifido_unclassified(100)
Otu01482	7	Bacteria(100)	Firmicutes(72)	Bacilli(72)	Lactobacillales(72)	Lactobacillaceae(72)	Lactobacillus(72)	Lactobacillus_unclassified(72)	Lactobacillus_unclassified(72)
Otu01483	7	Bacteria(100)	Firmicutes(100)	Bacilli(100)	Lactobacillales(100)	Lactobacillaceae(100)	Lactobacillus(100)	Lactobacillus_unclassified(100)	Lactobacillus_unclassified(100)
Otu01484	7	Bacteria(100)	Actinobacteria(100)	Actinobacteria(100)	Bifidobacteriales(100)	Bifidobacteriaceae(100)	BeeBifido(100)	BeeBifido_unclassified(100)	BeeBifido_unclassified(100)
Otu01485	7	Bacteria(100)	Bacteria_unclassified(100)	Bacteria_unclassified(100)	Bacteria_unclassified(100)	Bacteria_unclassified(100)	Bacteria_unclassified(100)	Bacteria_unclassified(100)	Bacteria_unclassified(100)
Otu01486	7	Bacteria(100)	Proteobacteria(100)	Betaproteobacteria(100)	Neisseriales(100)	Neisseriaceae(100)	Neisseriaceae_unclassified(100)	Neisseriaceae_unclassified(100)	Neisseriaceae_unclassified(100)
Otu01487	7	Bacteria(100)	Proteobacteria(100)	Gammaproteobacteria(100)	Gammaproteobacteria_order_incertae_sedis(100)	Gammaproteobacteria_family_incertae_sedis(100)	Gammaproteobacteria_family_incertae_sedis_unclassified(100)	Gammaproteobacteria_family_incertae_sedis_unclassified(100)	Gammaproteobacteria_family_incertae_sedis_unclassified(100)
Otu01488	7	Bacteria(100)	Proteobacteria(100)	Gammaproteobacteria(100)	Gammaproteobacteria_order_incertae_sedis(100)	Gammaproteobacteria_family_incertae_sedis(100)	Gamma-1(100)	Gamma-1_unclassified(100)	Gamma-1_unclassified(100)
Otu01489	7	Bacteria(100)	Bacteria_unclassified(100)	Bacteria_unclassified(100)	Bacteria_unclassified(100)	Bacteria_unclassified(100)	Bacteria_unclassified(100)	Bacteria_unclassified(100)	Bacteria_unclassified(100)
Otu01490	7	Bacteria(100)	Bacteria_unclassified(100)	Bacteria_unclassified(100)	Bacteria_unclassified(100)	Bacteria_unclassified(100)	Bacteria_unclassified(100)	Bacteria_unclassified(100)	Bacteria_unclassified(100)
Otu01491	7	Bacteria(100)	Proteobacteria(100)	Gammaproteobacteria(100)	Gammaproteobacteria_order_incertae_sedis(100)	Gammaproteobacteria_family_incertae_sedis(100)	Gamma2(100)	Gamma2_unclassified(100)	Gamma2_unclassified(100)
Otu01492	7	Bacteria(100)	Firmicutes(100)	Bacilli(100)	Lactobacillales(100)	Lactobacillaceae(100)	Lactobacillus(100)	Lactobacillus_unclassified(100)	Lactobacillus_unclassified(100)
Otu01493	7	Bacteria(100)	Firmicutes(100)	Bacilli(100)	Lactobacillales(100)	Lactobacillaceae(100)	Lactobacillus(100)	Firm5(100)	Firm5_unclassified(100)
Otu01494	7	Bacteria(100)	Firmicutes(100)	Bacilli(100)	Lactobacillales(100)	Lactobacillaceae(100)	Lactobacillus(100)	Firm5(86)	Firm5_unclassified(86)
Otu01495	7	Bacteria(100)	Firmicutes(100)	Bacilli(100)	Lactobacillales(100)	Lactobacillaceae(100)	Lactobacillus(100)	Lactobacillus_unclassified(100)	Lactobacillus_unclassified(100)
Otu01496	7	Bacteria(100)	Proteobacteria(100)	Gammaproteobacteria(100)	Gammaproteobacteria_order_incertae_sedis(100)	Gammaproteobacteria_family_incertae_sedis(100)	Gamma2(58)	Gamma2_unclassified(58)	Gamma2_unclassified(58)
Otu01497	7	Bacteria(100)	Firmicutes(100)	Bacilli(100)	Lactobacillales(100)	Lactobacillaceae(100)	Lactobacillus(100)	Lactobacillus_unclassified(100)	Lactobacillus_unclassified(100)
Otu01498	7	Bacteria(100)	Proteobacteria(100)	Betaproteobacteria(100)	Neisseriales(100)	Neisseriaceae(100)	Neisseriaceae_unclassified(100)	Neisseriaceae_unclassified(100)	Neisseriaceae_unclassified(100)
Otu01499	7	Bacteria(100)	Firmicutes(100)	Bacilli(100)	Lactobacillales(100)	Lactobacillaceae(100)	Lactobacillus(100)	Firm5(100)	Firm5_unclassified(100)
Otu01500	7	Bacteria(100)	Firmicutes(100)	Bacilli(100)	Lactobacillales(100)	Lactobacillaceae(100)	Lactobacillus(100)	Firm5(100)	Firm5_unclassified(100)
Otu01501	7	Bacteria(100)	Actinobacteria(100)	Actinobacteria(100)	Bifidobacteriales(100)	Bifidobacteriaceae(100)	Bifidobacterium(100)	BeeBifido(100)	BeeBifido_unclassified(100)
Otu01502	7	Bacteria(100)	Firmicutes(100)	Bacilli(100)	Lactobacillales(100)	Lactobacillaceae(100)	Lactobacillus(100)	Firm4(100)	Firm4_unclassified(100)
Otu01503	7	Bacteria(100)	Firmicutes(100)	Bacilli(100)	Lactobacillales(100)	Lactobacillaceae(100)	Lactobacillus(100)	Firm5(100)	Firm5_unclassified(100)
Otu01504	7	Bacteria(100)	Proteobacteria(100)	Gammaproteobacteria(100)	Gammaproteobacteria_order_incertae_sedis(100)	Gammaproteobacteria_family_incertae_sedis(100)	Gamma2(100)	Gamma2_unclassified(100)	Gamma2_unclassified(100)
Otu01505	7	Bacteria(100)	Proteobacteria(100)	Alphaproteobacteria(100)	Rhodospirillales(100)	Acetobacteraceae(100)	Acetobacteraceae_unclassified(100)	Acetobacteraceae_unclassified(100)	Acetobacteraceae_unclassified(100)
Otu01506	7	Bacteria(100)	Bacteria_unclassified(100)	Bacteria_unclassified(100)	Bacteria_unclassified(100)	Bacteria_unclassified(100)	Bacteria_unclassified(100)	Bacteria_unclassified(100)	Bacteria_unclassified(100)
Otu01507	7	Bacteria(100)	Proteobacteria(100)	Gammaproteobacteria(100)	Gammaproteobacteria_order_incertae_sedis(100)	Gammaproteobacteria_family_incertae_sedis(100)	Gamma2(100)	Gamma2_unclassified(100)	Gamma2_unclassified(100)
Otu01508	7	Bacteria(100)	Bacteria_unclassified(100)	Bacteria_unclassified(100)	Bacteria_unclassified(100)	Bacteria_unclassified(100)	Bacteria_unclassified(100)	Bacteria_unclassified(100)	Bacteria_unclassified(100)
Otu01509	7	Bacteria(100)	Firmicutes(100)	Bacilli(100)	Lactobacillales(100)	Lactobacillaceae(72)	Lactobacillus(72)	Lactobacillus_unclassified(72)	Lactobacillus_unclassified(72)
Otu01510	7	Bacteria(100)	Firmicutes(100)	Bacilli(100)	Lactobacillales(100)	Lactobacillaceae(100)	Lactobacillus(100)	Lactobacillus_unclassified(100)	Lactobacillus_unclassified(100)
Otu01511	7	Bacteria(100)	Firmicutes(100)	Bacilli(100)	Lactobacillales(100)	Lactobacillales_unclassified(72)	Lactobacillales_unclassified(72)	Lactobacillales_unclassified(72)	Lactobacillales_unclassified(72)
Otu01512	7	Bacteria(100)	Firmicutes(100)	Bacilli(100)	Lactobacillales(100)	Lactobacillaceae(100)	Lactobacillus(100)	Lactobacillus_unclassified(100)	Lactobacillus_unclassified(100)
Otu01513	7	Bacteria(100)	Bacteria_unclassified(100)	Bacteria_unclassified(100)	Bacteria_unclassified(100)	Bacteria_unclassified(100)	Bacteria_unclassified(100)	Bacteria_unclassified(100)	Bacteria_unclassified(100)
Otu01514	7	Bacteria(100)	Firmicutes(100)	Bacilli(100)	Lactobacillales(100)	Lactobacillaceae(100)	Lactobacillus(100)	Lactobacillus_unclassified(100)	Lactobacillus_unclassified(100)
Otu01515	7	Bacteria(100)	Proteobacteria(100)	Proteobacteria_unclassified(100)	Proteobacteria_unclassified(100)	Proteobacteria_unclassified(100)	Proteobacteria_unclassified(100)	Proteobacteria_unclassified(100)	Proteobacteria_unclassified(100)
Otu01516	7	Bacteria(100)	Firmicutes(100)	Bacilli(100)	Lactobacillales(100)	Lactobacillaceae(100)	Lactobacillus(100)	Firm5(100)	Firm5_unclassified(100)
Otu01517	7	Bacteria(100)	Bacteria_unclassified(100)	Bacteria_unclassified(100)	Bacteria_unclassified(100)	Bacteria_unclassified(100)	Bacteria_unclassified(100)	Bacteria_unclassified(100)	Bacteria_unclassified(100)
Otu01518	7	Bacteria(100)	Firmicutes(100)	Bacilli(100)	Lactobacillales(100)	Lactobacillaceae(100)	Lactobacillus(100)	Lactobacillus_unclassified(100)	Lactobacillus_unclassified(100)
Otu01519	7	Bacteria(100)	Firmicutes(100)	Bacilli(100)	Lactobacillales(100)	Lactobacillaceae(100)	Lactobacillus(100)	Lactobacillus_unclassified(100)	Lactobacillus_unclassified(100)
Otu01520	7	Bacteria(100)	Proteobacteria(100)	Alphaproteobacteria(100)	Rhodospirillales(100)	Acetobacteraceae(100)	Gluconobacter(100)	Alpha2.2(100)	Alpha2.2_unclassified(100)
Otu01521	7	Bacteria(100)	Proteobacteria(100)	Gammaproteobacteria(100)	Gammaproteobacteria_order_incertae_sedis(100)	Gammaproteobacteria_family_incertae_sedis(100)	Gammaproteobacteria_family_incertae_sedis_unclassified(100)	Gammaproteobacteria_family_incertae_sedis_unclassified(100)	Gammaproteobacteria_family_incertae_sedis_unclassified(100)
Otu01522	7	Bacteria(100)	Proteobacteria(100)	Gammaproteobacteria(100)	Gammaproteobacteria_order_incertae_sedis(100)	Gammaproteobacteria_family_incertae_sedis(100)	Gamma-1Gilliamella(100)	Gamma-1Gilliamella_unclassified(100)	Gamma-1Gilliamella_unclassified(100)
Otu01523	7	Bacteria(100)	Proteobacteria(100)	Betaproteobacteria(100)	Neisseriales(100)	Neisseriaceae(100)	BetaSnodgrassella(100)	BetaSnodgrassella_unclassified(100)	BetaSnodgrassella_unclassified(100)
Otu01524	7	Bacteria(100)	Proteobacteria(100)	Betaproteobacteria(100)	Neisseriales(100)	Neisseriaceae(100)	Neisseriaceae_unclassified(100)	Neisseriaceae_unclassified(100)	Neisseriaceae_unclassified(100)
Otu01525	7	Bacteria(100)	Proteobacteria(100)	Betaproteobacteria(100)	Neisseriales(100)	Neisseriaceae(100)	BetaSnodgrassella(100)	BetaSnodgrassella_unclassified(100)	BetaSnodgrassella_unclassified(100)
Otu01526	7	Bacteria(100)	Actinobacteria(100)	Actinobacteria(100)	Bifidobacteriales(100)	Bifidobacteriaceae(100)	Bifidobacteriaceae_unclassified(100)	Bifidobacteriaceae_unclassified(100)	Bifidobacteriaceae_unclassified(100)
Otu01527	7	Bacteria(100)	Firmicutes(100)	Bacilli(100)	Lactobacillales(100)	Lactobacillaceae(100)	Lactobacillus(100)	Lactobacillus_unclassified(100)	Lactobacillus_unclassified(100)
Otu01528	7	Bacteria(100)	Firmicutes(100)	Bacilli(100)	Lactobacillales(100)	Lactobacillales_unclassified(100)	Lactobacillales_unclassified(100)	Lactobacillales_unclassified(100)	Lactobacillales_unclassified(100)
Otu01529	7	Bacteria(100)	Firmicutes(100)	Bacilli(100)	Lactobacillales(100)	Lactobacillaceae(100)	Lactobacillaceae_unclassified(100)	Lactobacillaceae_unclassified(100)	Lactobacillaceae_unclassified(100)
Otu01530	7	Bacteria(100)	Proteobacteria(100)	Betaproteobacteria(100)	Neisseriales(100)	Neisseriaceae(100)	Neisseriaceae_unclassified(100)	Neisseriaceae_unclassified(100)	Neisseriaceae_unclassified(100)
Otu01531	7	Bacteria(100)	Proteobacteria(100)	Betaproteobacteria(100)	Neisseriales(100)	Neisseriaceae(100)	Neisseriaceae_unclassified(100)	Neisseriaceae_unclassified(100)	Neisseriaceae_unclassified(100)
Otu01532	7	Bacteria(100)	Proteobacteria(100)	Proteobacteria_unclassified(100)	Proteobacteria_unclassified(100)	Proteobacteria_unclassified(100)	Proteobacteria_unclassified(100)	Proteobacteria_unclassified(100)	Proteobacteria_unclassified(100)
Otu01533	7	Bacteria(100)	Bacteria_unclassified(100)	Bacteria_unclassified(100)	Bacteria_unclassified(100)	Bacteria_unclassified(100)	Bacteria_unclassified(100)	Bacteria_unclassified(100)	Bacteria_unclassified(100)
Otu01534	7	Bacteria(100)	Actinobacteria(100)	Actinobacteria(100)	Bifidobacteriales(100)	Bifidobacteriaceae(100)	BeeBifido(100)	BeeBifido_unclassified(100)	BeeBifido_unclassified(100)
Otu01535	7	Bacteria(100)	Proteobacteria(100)	Gammaproteobacteria(100)	Gammaproteobacteria_order_incertae_sedis(100)	Gammaproteobacteria_family_incertae_sedis(100)	Gamma2(100)	Gamma2_unclassified(100)	Gamma2_unclassified(100)
Otu01536	7	Bacteria(100)	Bacteria_unclassified(100)	Bacteria_unclassified(100)	Bacteria_unclassified(100)	Bacteria_unclassified(100)	Bacteria_unclassified(100)	Bacteria_unclassified(100)	Bacteria_unclassified(100)
Otu01537	7	Bacteria(100)	Firmicutes(100)	Bacilli(100)	Lactobacillales(100)	Lactobacillaceae(100)	Lactobacillaceae_unclassified(100)	Lactobacillaceae_unclassified(100)	Lactobacillaceae_unclassified(100)
Otu01538	7	Bacteria(100)	Actinobacteria(100)	Actinobacteria(100)	Actinomycetales(100)	Actinomycetales_unclassified(100)	Actinomycetales_unclassified(100)	Actinomycetales_unclassified(100)	Actinomycetales_unclassified(100)
Otu01539	7	Bacteria(100)	Firmicutes(100)	Bacilli(100)	Lactobacillales(100)	Lactobacillaceae(100)	Lactobacillus(100)	Firm5(86)	Firm5_unclassified(86)
Otu01540	7	Bacteria(100)	Proteobacteria(100)	Proteobacteria_unclassified(58)	Proteobacteria_unclassified(58)	Proteobacteria_unclassified(58)	Proteobacteria_unclassified(58)	Proteobacteria_unclassified(58)	Proteobacteria_unclassified(58)
Otu01541	7	Bacteria(100)	Proteobacteria(100)	Gammaproteobacteria(100)	Gammaproteobacteria_order_incertae_sedis(100)	Gammaproteobacteria_family_incertae_sedis(100)	Gamma-1Gilliamella(100)	Gamma-1Gilliamella_unclassified(100)	Gamma-1Gilliamella_unclassified(100)
Otu01542	7	Bacteria(100)	Firmicutes(100)	Bacilli(100)	Lactobacillales(100)	Lactobacillaceae(100)	Lactobacillus(100)	Firm5(100)	Firm5_unclassified(100)
Otu01543	7	Bacteria(100)	Firmicutes(100)	Bacilli(100)	Lactobacillales(100)	Lactobacillales_unclassified(100)	Lactobacillales_unclassified(100)	Lactobacillales_unclassified(100)	Lactobacillales_unclassified(100)
Otu01544	7	Bacteria(100)	Proteobacteria(100)	Gammaproteobacteria(100)	Gammaproteobacteria_order_incertae_sedis(100)	Gammaproteobacteria_family_incertae_sedis(100)	Gamma2(100)	Gamma2_unclassified(100)	Gamma2_unclassified(100)
Otu01545	7	Bacteria(100)	Proteobacteria(100)	Gammaproteobacteria(100)	Enterobacteriales(100)	Enterobacteriaceae(100)	Enterobacteriaceae_unclassified(100)	Enterobacteriaceae_unclassified(100)	Enterobacteriaceae_unclassified(100)
Otu01546	7	Bacteria(100)	Proteobacteria(100)	Alphaproteobacteria(100)	Rhodospirillales(100)	Acetobacteraceae(100)	Acetobacteraceae_unclassified(100)	Acetobacteraceae_unclassified(100)	Acetobacteraceae_unclassified(100)
Otu01547	7	Bacteria(100)	Firmicutes(100)	Bacilli(100)	Lactobacillales(100)	Lactobacillaceae(100)	Lactobacillus(100)	Lactobacillus_unclassified(100)	Lactobacillus_unclassified(100)
Otu01548	7	Bacteria(100)	Proteobacteria(100)	Gammaproteobacteria(100)	Gammaproteobacteria_order_incertae_sedis(100)	Gammaproteobacteria_family_incertae_sedis(100)	Gammaproteobacteria_family_incertae_sedis_unclassified(86)	Gammaproteobacteria_family_incertae_sedis_unclassified(86)	Gammaproteobacteria_family_incertae_sedis_unclassified(86)
Otu01549	7	Bacteria(100)	Proteobacteria(100)	Betaproteobacteria(100)	Neisseriales(100)	Neisseriaceae(100)	BetaSnodgrassella(100)	BetaSnodgrassella_unclassified(100)	BetaSnodgrassella_unclassified(100)
Otu01550	7	Bacteria(100)	Proteobacteria(100)	Proteobacteria_unclassified(100)	Proteobacteria_unclassified(100)	Proteobacteria_unclassified(100)	Proteobacteria_unclassified(100)	Proteobacteria_unclassified(100)	Proteobacteria_unclassified(100)
Otu01551	7	Bacteria(100)	Firmicutes(100)	Bacilli(100)	Lactobacillales(100)	Lactobacillaceae(100)	Lactobacillus(100)	Lactobacillus_unclassified(100)	Lactobacillus_unclassified(100)
Otu01552	7	Bacteria(100)	Firmicutes(100)	Bacilli(100)	Lactobacillales(100)	Lactobacillaceae(100)	Lactobacillus(100)	Lactobacillus_unclassified(100)	Lactobacillus_unclassified(100)
Otu01553	7	Bacteria(100)	Actinobacteria(100)	Actinobacteria(100)	Bifidobacteriales(100)	Bifidobacteriaceae(100)	Bifidobacteriaceae_unclassified(100)	Bifidobacteriaceae_unclassified(100)	Bifidobacteriaceae_unclassified(100)
Otu01554	7	Bacteria(100)	Proteobacteria(100)	Betaproteobacteria(100)	Neisseriales(100)	Neisseriaceae(100)	BetaSnodgrassella(72)	BetaSnodgrassella_unclassified(72)	BetaSnodgrassella_unclassified(72)
Otu01555	7	Bacteria(100)	Proteobacteria(100)	Gammaproteobacteria(100)	Gammaproteobacteria_order_incertae_sedis(100)	Gammaproteobacteria_family_incertae_sedis(100)	Gammaproteobacteria_family_incertae_sedis_unclassified(86)	Gammaproteobacteria_family_incertae_sedis_unclassified(86)	Gammaproteobacteria_family_incertae_sedis_unclassified(86)
Otu01556	7	Bacteria(100)	Proteobacteria(100)	Alphaproteobacteria(100)	Rhodospirillales(100)	Acetobacteraceae(100)	Acetobacteraceae_unclassified(100)	Acetobacteraceae_unclassified(100)	Acetobacteraceae_unclassified(100)
Otu01557	7	Bacteria(100)	Firmicutes(100)	Bacilli(100)	Lactobacillales(100)	Lactobacillaceae(100)	Lactobacillus(100)	Firm5(58)	Firm5_unclassified(58)
Otu01558	7	Bacteria(100)	Actinobacteria(100)	Actinobacteria(100)	Bifidobacteriales(100)	Bifidobacteriaceae(100)	BeeBifido(100)	BeeBifido_unclassified(100)	BeeBifido_unclassified(100)
Otu01559	7	Bacteria(100)	Proteobacteria(100)	Betaproteobacteria(100)	Neisseriales(100)	Neisseriaceae(100)	Neisseriaceae_unclassified(100)	Neisseriaceae_unclassified(100)	Neisseriaceae_unclassified(100)
Otu01560	7	Bacteria(100)	Firmicutes(100)	Bacilli(100)	Lactobacillales(100)	Lactobacillaceae(100)	Lactobacillus(100)	Lactobacillus_unclassified(100)	Lactobacillus_unclassified(100)
Otu01561	7	Bacteria(100)	Firmicutes(100)	Bacilli(100)	Lactobacillales(100)	Lactobacillaceae(100)	Lactobacillus(100)	Lactobacillus_unclassified(100)	Lactobacillus_unclassified(100)
Otu01562	7	Bacteria(100)	Proteobacteria(100)	Betaproteobacteria(100)	Neisseriales(100)	Neisseriaceae(100)	BetaSnodgrassella(100)	BetaSnodgrassella_unclassified(100)	BetaSnodgrassella_unclassified(100)
Otu01563	7	Bacteria(100)	Bacteria_unclassified(86)	Bacteria_unclassified(86)	Bacteria_unclassified(86)	Bacteria_unclassified(86)	Bacteria_unclassified(86)	Bacteria_unclassified(86)	Bacteria_unclassified(86)
Otu01564	7	Bacteria(100)	Firmicutes(100)	Bacilli(100)	Lactobacillales(100)	Lactobacillaceae(100)	Lactobacillus(100)	Firm4(100)	Firm4_unclassified(100)
Otu01565	7	Bacteria(100)	Proteobacteria(100)	Gammaproteobacteria(100)	Gammaproteobacteria_order_incertae_sedis(100)	Gammaproteobacteria_family_incertae_sedis(100)	Gammaproteobacteria_family_incertae_sedis_unclassified(100)	Gammaproteobacteria_family_incertae_sedis_unclassified(100)	Gammaproteobacteria_family_incertae_sedis_unclassified(100)
Otu01566	7	Bacteria(100)	Firmicutes(100)	Bacilli(100)	Lactobacillales(100)	Lactobacillaceae(100)	Lactobacillus(100)	Firm5(100)	Firm5_unclassified(100)
Otu01567	7	Bacteria(100)	Proteobacteria(100)	Gammaproteobacteria(100)	Gammaproteobacteria_order_incertae_sedis(100)	Gammaproteobacteria_family_incertae_sedis(100)	Gammaproteobacteria_family_incertae_sedis_unclassified(100)	Gammaproteobacteria_family_incertae_sedis_unclassified(100)	Gammaproteobacteria_family_incertae_sedis_unclassified(100)
Otu01568	7	Bacteria(100)	Proteobacteria(100)	Betaproteobacteria(100)	Neisseriales(100)	Neisseriaceae(100)	Neisseriaceae_unclassified(100)	Neisseriaceae_unclassified(100)	Neisseriaceae_unclassified(100)
Otu01569	7	Bacteria(100)	Firmicutes(100)	Bacilli(100)	Lactobacillales(100)	Lactobacillaceae(100)	Lactobacillaceae_unclassified(86)	Lactobacillaceae_unclassified(86)	Lactobacillaceae_unclassified(86)
Otu01570	7	Bacteria(100)	Proteobacteria(100)	Betaproteobacteria(100)	Neisseriales(100)	Neisseriaceae(100)	Neisseriaceae_unclassified(86)	Neisseriaceae_unclassified(86)	Neisseriaceae_unclassified(86)
Otu01571	7	Bacteria(100)	Proteobacteria(100)	Alphaproteobacteria(100)	Rhodospirillales(100)	Acetobacteraceae(100)	Saccharibacter(100)	Alpha2.2(100)	Alpha2.2_unclassified(100)
Otu01572	7	Bacteria(100)	Firmicutes(100)	Bacilli(100)	Lactobacillales(100)	Lactobacillaceae(100)	Lactobacillus(100)	Lactobacillus_unclassified(100)	Lactobacillus_unclassified(100)
Otu01573	7	Bacteria(100)	Firmicutes(100)	Bacilli(100)	Lactobacillales(100)	Lactobacillaceae(100)	Lactobacillus(100)	Firm5(100)	Firm5_unclassified(100)
Otu01574	7	Bacteria(100)	Bacteria_unclassified(100)	Bacteria_unclassified(100)	Bacteria_unclassified(100)	Bacteria_unclassified(100)	Bacteria_unclassified(100)	Bacteria_unclassified(100)	Bacteria_unclassified(100)
Otu01575	7	Bacteria(100)	Proteobacteria(100)	Gammaproteobacteria(100)	Gammaproteobacteria_order_incertae_sedis(100)	Gammaproteobacteria_family_incertae_sedis(100)	Gammaproteobacteria_family_incertae_sedis_unclassified(100)	Gammaproteobacteria_family_incertae_sedis_unclassified(100)	Gammaproteobacteria_family_incertae_sedis_unclassified(100)
Otu01576	7	Bacteria(100)	Firmicutes(100)	Bacilli(100)	Lactobacillales(100)	Lactobacillaceae(100)	Lactobacillus(100)	Lactobacillus_unclassified(100)	Lactobacillus_unclassified(100)
Otu01577	7	Bacteria(100)	Actinobacteria(100)	Actinobacteria(100)	Actinomycetales(100)	Geodermatophilaceae(100)	Geodermatophilus(100)	Geodermatophilus_unclassified(100)	Geodermatophilus_unclassified(100)
Otu01578	7	Bacteria(100)	Proteobacteria(100)	Gammaproteobacteria(100)	Gammaproteobacteria_order_incertae_sedis(100)	Gammaproteobacteria_family_incertae_sedis(100)	Gammaproteobacteria_family_incertae_sedis_unclassified(100)	Gammaproteobacteria_family_incertae_sedis_unclassified(100)	Gammaproteobacteria_family_incertae_sedis_unclassified(100)
Otu01579	7	Bacteria(100)	Proteobacteria(100)	Gammaproteobacteria(100)	Gammaproteobacteria_order_incertae_sedis(100)	Gammaproteobacteria_family_incertae_sedis(100)	Gammaproteobacteria_family_incertae_sedis_unclassified(100)	Gammaproteobacteria_family_incertae_sedis_unclassified(100)	Gammaproteobacteria_family_incertae_sedis_unclassified(100)
Otu01580	7	Bacteria(100)	Proteobacteria(100)	Proteobacteria_unclassified(100)	Proteobacteria_unclassified(100)	Proteobacteria_unclassified(100)	Proteobacteria_unclassified(100)	Proteobacteria_unclassified(100)	Proteobacteria_unclassified(100)
Otu01581	7	Bacteria(100)	Proteobacteria(100)	Gammaproteobacteria(100)	Gammaproteobacteria_order_incertae_sedis(100)	Gammaproteobacteria_family_incertae_sedis(100)	Gamma-1Gilliamella(72)	Gamma-1Gilliamella_unclassified(72)	Gamma-1Gilliamella_unclassified(72)
Otu01582	7	Bacteria(100)	Firmicutes(100)	Bacilli(100)	Lactobacillales(100)	Lactobacillaceae(100)	Lactobacillus(100)	Lactobacillus_unclassified(58)	Lactobacillus_unclassified(58)
Otu01583	7	Bacteria(100)	Bacteria_unclassified(86)	Bacteria_unclassified(86)	Bacteria_unclassified(86)	Bacteria_unclassified(86)	Bacteria_unclassified(86)	Bacteria_unclassified(86)	Bacteria_unclassified(86)
Otu01584	7	Bacteria(100)	Firmicutes(100)	Bacilli(100)	Lactobacillales(100)	Lactobacillaceae(100)	Lactobacillus(100)	Firm5(100)	Firm5_unclassified(100)
Otu01585	7	Bacteria(100)	Proteobacteria(100)	Betaproteobacteria(100)	Neisseriales(100)	Neisseriaceae(100)	BetaSnodgrassella(100)	BetaSnodgrassella_unclassified(100)	BetaSnodgrassella_unclassified(100)
Otu01586	7	Bacteria(100)	Proteobacteria(100)	Betaproteobacteria(100)	Neisseriales(100)	Neisseriaceae(100)	Neisseriaceae_unclassified(100)	Neisseriaceae_unclassified(100)	Neisseriaceae_unclassified(100)
Otu01587	7	Bacteria(100)	Firmicutes(100)	Bacilli(100)	Lactobacillales(100)	Lactobacillaceae(86)	Lactobacillus(86)	Lactobacillus_unclassified(86)	Lactobacillus_unclassified(86)
Otu01588	7	Bacteria(100)	Proteobacteria(100)	Betaproteobacteria(100)	Neisseriales(100)	Neisseriaceae(100)	Neisseriaceae_unclassified(100)	Neisseriaceae_unclassified(100)	Neisseriaceae_unclassified(100)
Otu01589	7	Bacteria(100)	Proteobacteria(100)	Gammaproteobacteria(100)	Gammaproteobacteria_order_incertae_sedis(100)	Gammaproteobacteria_family_incertae_sedis(100)	Gamma2(100)	Gamma2_unclassified(100)	Gamma2_unclassified(100)
Otu01590	7	Bacteria(100)	Proteobacteria(100)	Gammaproteobacteria(100)	Gammaproteobacteria_order_incertae_sedis(100)	Gammaproteobacteria_family_incertae_sedis(100)	Gamma-1Gilliamella(100)	Gamma-1Gilliamella_unclassified(100)	Gamma-1Gilliamella_unclassified(100)
Otu01591	7	Bacteria(100)	Firmicutes(100)	Bacilli(100)	Lactobacillales(100)	Lactobacillaceae(100)	Lactobacillus(100)	Firm5(100)	Firm5_unclassified(100)
Otu01592	7	Bacteria(100)	Proteobacteria(100)	Alphaproteobacteria(100)	Rhodospirillales(100)	Acetobacteraceae(100)	Acidocella(100)	Acidocella_unclassified(100)	Acidocella_unclassified(100)
Otu01593	7	Bacteria(100)	Actinobacteria(100)	Actinobacteria(100)	Bifidobacteriales(100)	Bifidobacteriaceae(100)	Bifidobacteriaceae_unclassified(100)	Bifidobacteriaceae_unclassified(100)	Bifidobacteriaceae_unclassified(100)
Otu01594	6	Bacteria(100)	Proteobacteria(100)	Betaproteobacteria(100)	Neisseriales(100)	Neisseriaceae(100)	unclassified(100)	unclassified(100)	unclassified(100)
Otu01595	6	Bacteria(100)	Actinobacteria(100)	Actinobacteria(100)	Bifidobacteriales(100)	Bifidobacteriaceae(100)	Bifidobacteriaceae_unclassified(100)	Bifidobacteriaceae_unclassified(100)	Bifidobacteriaceae_unclassified(100)
Otu01596	6	Bacteria(100)	Bacteria_unclassified(100)	Bacteria_unclassified(100)	Bacteria_unclassified(100)	Bacteria_unclassified(100)	Bacteria_unclassified(100)	Bacteria_unclassified(100)	Bacteria_unclassified(100)
Otu01597	6	Bacteria(100)	Firmicutes(100)	Bacilli(100)	Lactobacillales(100)	Lactobacillaceae(100)	Lactobacillus(100)	Lactobacillus_unclassified(100)	Lactobacillus_unclassified(100)
Otu01598	6	Bacteria(100)	Firmicutes(100)	Bacilli(100)	Lactobacillales(100)	Lactobacillaceae(100)	Lactobacillus(100)	Firm4(100)	Firm4_unclassified(100)
Otu01599	6	Bacteria(100)	Firmicutes(100)	Bacilli(100)	Lactobacillales(100)	Lactobacillaceae(100)	Lactobacillus(100)	Firm5(100)	Firm5_unclassified(100)
Otu01600	6	Bacteria(100)	Firmicutes(100)	Bacilli(100)	Lactobacillales(100)	Leuconostocaceae(100)	Fructobacillus(100)	Fructobacillus_unclassified(100)	Fructobacillus_unclassified(100)
Otu01601	6	Bacteria(100)	Firmicutes(100)	Bacilli(100)	Lactobacillales(100)	Lactobacillaceae(100)	Lactobacillus(100)	Lactobacillus_unclassified(100)	Lactobacillus_unclassified(100)
Otu01602	6	Bacteria(100)	Firmicutes(100)	Bacilli(100)	Lactobacillales(100)	Lactobacillaceae(100)	Lactobacillaceae_unclassified(100)	Lactobacillaceae_unclassified(100)	Lactobacillaceae_unclassified(100)
Otu01603	6	Bacteria(100)	Firmicutes(100)	Bacilli(100)	Lactobacillales(100)	Lactobacillaceae(100)	Lactobacillus(100)	Lactobacillus_unclassified(84)	Lactobacillus_unclassified(84)
Otu01604	6	Bacteria(100)	Actinobacteria(100)	Actinobacteria(100)	Bifidobacteriales(100)	Bifidobacteriaceae(100)	BeeBifido(100)	BeeBifido_unclassified(100)	BeeBifido_unclassified(100)
Otu01605	6	Bacteria(100)	Proteobacteria(100)	Betaproteobacteria(100)	Betaproteobacteria_unclassified(84)	Betaproteobacteria_unclassified(84)	Betaproteobacteria_unclassified(84)	Betaproteobacteria_unclassified(84)	Betaproteobacteria_unclassified(84)
Otu01606	6	Bacteria(100)	Proteobacteria(100)	Alphaproteobacteria(100)	Rhodospirillales(100)	Acetobacteraceae(100)	unclassified(100)	unclassified(100)	unclassified(100)
Otu01607	6	Bacteria(100)	Firmicutes(100)	Bacilli(100)	Lactobacillales(100)	Lactobacillaceae(100)	Lactobacillus(100)	Firm5(100)	Firm5_unclassified(100)
Otu01608	6	Bacteria(100)	Firmicutes(100)	Bacilli(100)	Lactobacillales(100)	Lactobacillaceae(100)	Lactobacillus(100)	Firm5(100)	Firm5_unclassified(100)
Otu01609	6	Bacteria(100)	Firmicutes(100)	Bacilli(100)	Lactobacillales(100)	Lactobacillaceae(100)	Lactobacillus(100)	Firm4(100)	Firm4_unclassified(100)
Otu01610	6	Bacteria(100)	Firmicutes(100)	Bacilli(100)	Lactobacillales(100)	Lactobacillaceae(100)	Lactobacillus(84)	Lactobacillus_unclassified(84)	Lactobacillus_unclassified(84)
Otu01611	6	Bacteria(100)	Firmicutes(84)	Bacilli(84)	Lactobacillales(84)	Lactobacillaceae(84)	Lactobacillus(84)	Lactobacillus_unclassified(67)	Lactobacillus_unclassified(67)
Otu01612	6	Bacteria(100)	Actinobacteria(100)	Actinobacteria(100)	Bifidobacteriales(100)	Bifidobacteriaceae(100)	Bifidobacteriaceae_unclassified(100)	Bifidobacteriaceae_unclassified(100)	Bifidobacteriaceae_unclassified(100)
Otu01613	6	Bacteria(100)	Proteobacteria(100)	Alphaproteobacteria(100)	Rhodospirillales(100)	Acetobacteraceae(100)	Acetobacteraceae_unclassified(100)	Acetobacteraceae_unclassified(100)	Acetobacteraceae_unclassified(100)
Otu01614	6	Bacteria(100)	Proteobacteria(100)	Betaproteobacteria(100)	Neisseriales(100)	Neisseriaceae(100)	Neisseriaceae_unclassified(100)	Neisseriaceae_unclassified(100)	Neisseriaceae_unclassified(100)
Otu01615	6	Bacteria(100)	Actinobacteria(100)	Actinobacteria(100)	Bifidobacteriales(100)	Bifidobacteriaceae(100)	Bifidobacterium(100)	BeeBifido(100)	BeeBifido_unclassified(100)
Otu01616	6	Bacteria(100)	Proteobacteria(100)	Betaproteobacteria(100)	Neisseriales(100)	Neisseriaceae(100)	Neisseriaceae_unclassified(100)	Neisseriaceae_unclassified(100)	Neisseriaceae_unclassified(100)
Otu01617	6	Bacteria(100)	Proteobacteria(100)	Gammaproteobacteria(100)	Gammaproteobacteria_order_incertae_sedis(100)	Gammaproteobacteria_family_incertae_sedis(100)	Gamma-1Gilliamella(100)	Gamma-1Gilliamella_unclassified(100)	Gamma-1Gilliamella_unclassified(100)
Otu01618	6	Bacteria(100)	Proteobacteria(100)	Betaproteobacteria(100)	Neisseriales(100)	Neisseriaceae(100)	Neisseriaceae_unclassified(100)	Neisseriaceae_unclassified(100)	Neisseriaceae_unclassified(100)
Otu01619	6	Bacteria(100)	Firmicutes(100)	Bacilli(100)	Lactobacillales(100)	Lactobacillaceae(100)	Lactobacillus(100)	Lactobacillus_unclassified(100)	Lactobacillus_unclassified(100)
Otu01620	6	Bacteria(100)	Proteobacteria(100)	Gammaproteobacteria(100)	Gammaproteobacteria_order_incertae_sedis(100)	Gammaproteobacteria_family_incertae_sedis(100)	Gamma2(100)	Gamma2_unclassified(100)	Gamma2_unclassified(100)
Otu01621	6	Bacteria(100)	Bacteria_unclassified(100)	Bacteria_unclassified(100)	Bacteria_unclassified(100)	Bacteria_unclassified(100)	Bacteria_unclassified(100)	Bacteria_unclassified(100)	Bacteria_unclassified(100)
Otu01622	6	Bacteria(100)	Actinobacteria(100)	Actinobacteria(100)	Bifidobacteriales(100)	Bifidobacteriaceae(100)	Bifidobacteriaceae_unclassified(100)	Bifidobacteriaceae_unclassified(100)	Bifidobacteriaceae_unclassified(100)
Otu01623	6	Bacteria(100)	Proteobacteria(100)	Betaproteobacteria(100)	Neisseriales(100)	Neisseriaceae(100)	BetaSnodgrassella(67)	BetaSnodgrassella_unclassified(67)	BetaSnodgrassella_unclassified(67)
Otu01624	6	Bacteria(100)	Firmicutes(84)	Bacilli(84)	Lactobacillales(84)	unclassified(100)	unclassified(100)	unclassified(100)	unclassified(100)
Otu01625	6	Bacteria(100)	Firmicutes(100)	Bacilli(100)	Lactobacillales(100)	Lactobacillaceae(100)	Lactobacillus(100)	Lactobacillus_unclassified(100)	Lactobacillus_unclassified(100)
Otu01626	6	Bacteria(100)	Firmicutes(100)	Bacilli(100)	Lactobacillales(100)	Enterococcaceae(100)	Enterococcus(100)	Enterococcus_unclassified(100)	Enterococcus_unclassified(100)
Otu01627	6	Bacteria(100)	Bacteria_unclassified(100)	Bacteria_unclassified(100)	Bacteria_unclassified(100)	Bacteria_unclassified(100)	Bacteria_unclassified(100)	Bacteria_unclassified(100)	Bacteria_unclassified(100)
Otu01628	6	Bacteria(100)	Firmicutes(100)	Bacilli(100)	Lactobacillales(100)	Lactobacillaceae(100)	Lactobacillus(100)	Firm5(100)	Firm5_unclassified(100)
Otu01629	6	Bacteria(100)	Firmicutes(100)	Bacilli(100)	Lactobacillales(100)	Lactobacillaceae(100)	Lactobacillus(100)	Lactobacillus_unclassified(100)	Lactobacillus_unclassified(100)
Otu01630	6	Bacteria(100)	Proteobacteria(100)	Alphaproteobacteria(100)	Rhizobiales(100)	Brucellaceae(100)	Ochrobactrum(100)	Ochrobactrum_unclassified(100)	Ochrobactrum_unclassified(100)
Otu01631	6	Bacteria(100)	Firmicutes(100)	Bacilli(100)	Lactobacillales(100)	Lactobacillaceae(100)	Lactobacillus(100)	Firm5(100)	Firm5_unclassified(100)
Otu01632	6	Bacteria(100)	Firmicutes(100)	Bacilli(100)	Lactobacillales(100)	Lactobacillaceae(100)	Lactobacillus(100)	Lactobacillus_unclassified(100)	Lactobacillus_unclassified(100)
Otu01633	6	Bacteria(100)	Proteobacteria(100)	Gammaproteobacteria(100)	Gammaproteobacteria_order_incertae_sedis(100)	Gammaproteobacteria_family_incertae_sedis(100)	Gamma2(84)	Gamma2_unclassified(84)	Gamma2_unclassified(84)
Otu01634	6	Bacteria(100)	Proteobacteria(100)	Betaproteobacteria(100)	Neisseriales(100)	Neisseriaceae(100)	BetaSnodgrassella(100)	BetaSnodgrassella_unclassified(100)	BetaSnodgrassella_unclassified(100)
Otu01635	6	Bacteria(100)	Firmicutes(100)	Bacilli(100)	Lactobacillales(100)	Lactobacillaceae(100)	Lactobacillus(100)	Firm5(100)	Firm5_unclassified(100)
Otu01636	6	Bacteria(100)	Proteobacteria(100)	Gammaproteobacteria(100)	Gammaproteobacteria_order_incertae_sedis(100)	Gammaproteobacteria_family_incertae_sedis(100)	Gamma2(84)	Gamma2_unclassified(84)	Gamma2_unclassified(84)
Otu01637	6	Bacteria(100)	Actinobacteria(100)	Actinobacteria(100)	Bifidobacteriales(100)	Bifidobacteriaceae(100)	Bifidobacteriaceae_unclassified(100)	Bifidobacteriaceae_unclassified(100)	Bifidobacteriaceae_unclassified(100)
Otu01638	6	Bacteria(100)	Firmicutes(100)	Bacilli(100)	Lactobacillales(100)	Lactobacillaceae(100)	Lactobacillus(100)	Firm5(100)	Firm5_unclassified(100)
Otu01639	6	Bacteria(100)	Firmicutes(100)	Bacilli(100)	Lactobacillales(100)	Lactobacillaceae(100)	Lactobacillus(100)	Firm4(100)	Firm4_unclassified(100)
Otu01640	6	Bacteria(100)	Proteobacteria(100)	Betaproteobacteria(100)	Neisseriales(100)	Neisseriaceae(100)	Neisseriaceae_unclassified(84)	Neisseriaceae_unclassified(84)	Neisseriaceae_unclassified(84)
Otu01641	6	Bacteria(100)	Actinobacteria(100)	Actinobacteria(100)	Bifidobacteriales(100)	Bifidobacteriaceae(100)	Bifidobacterium(100)	Bifidobacterium_unclassified(100)	Bifidobacterium_unclassified(100)
Otu01642	6	Bacteria(100)	Firmicutes(100)	Bacilli(100)	Lactobacillales(100)	Lactobacillaceae(100)	Lactobacillus(100)	Firm4(100)	Firm4_unclassified(100)
Otu01643	6	Bacteria(100)	Firmicutes(100)	Bacilli(100)	Lactobacillales(100)	Lactobacillaceae(100)	Lactobacillus(100)	Firm5(67)	Firm5_unclassified(67)
Otu01644	6	Bacteria(100)	Proteobacteria(100)	Gammaproteobacteria(100)	Gammaproteobacteria_order_incertae_sedis(100)	Gammaproteobacteria_family_incertae_sedis(100)	Gammaproteobacteria_family_incertae_sedis_unclassified(67)	Gammaproteobacteria_family_incertae_sedis_unclassified(67)	Gammaproteobacteria_family_incertae_sedis_unclassified(67)
Otu01645	6	Bacteria(100)	Proteobacteria(100)	Gammaproteobacteria(100)	Gammaproteobacteria_order_incertae_sedis(100)	Gammaproteobacteria_family_incertae_sedis(100)	Gammaproteobacteria_family_incertae_sedis_unclassified(100)	Gammaproteobacteria_family_incertae_sedis_unclassified(100)	Gammaproteobacteria_family_incertae_sedis_unclassified(100)
Otu01646	6	Bacteria(100)	Firmicutes(100)	Bacilli(100)	Lactobacillales(100)	Lactobacillaceae(100)	Lactobacillaceae_unclassified(100)	Lactobacillaceae_unclassified(100)	Lactobacillaceae_unclassified(100)
Otu01647	6	Bacteria(100)	Actinobacteria(100)	Actinobacteria(100)	Bifidobacteriales(100)	Bifidobacteriales_unclassified(84)	Bifidobacteriales_unclassified(84)	Bifidobacteriales_unclassified(84)	Bifidobacteriales_unclassified(84)
Otu01648	6	Bacteria(100)	Bacteria_unclassified(67)	Bacteria_unclassified(67)	Bacteria_unclassified(67)	Bacteria_unclassified(67)	Bacteria_unclassified(67)	Bacteria_unclassified(67)	Bacteria_unclassified(67)
Otu01649	6	Bacteria(100)	Proteobacteria(100)	Betaproteobacteria(100)	Neisseriales(100)	Neisseriaceae(100)	BetaSnodgrassella(67)	BetaSnodgrassella_unclassified(67)	BetaSnodgrassella_unclassified(67)
Otu01650	6	Bacteria(100)	Proteobacteria(100)	Betaproteobacteria(100)	Neisseriales(100)	Neisseriaceae(100)	Neisseriaceae_unclassified(100)	Neisseriaceae_unclassified(100)	Neisseriaceae_unclassified(100)
Otu01651	6	Bacteria(100)	Proteobacteria(100)	Gammaproteobacteria(100)	Gammaproteobacteria_order_incertae_sedis(100)	Gammaproteobacteria_family_incertae_sedis(100)	Gammaproteobacteria_family_incertae_sedis_unclassified(100)	Gammaproteobacteria_family_incertae_sedis_unclassified(100)	Gammaproteobacteria_family_incertae_sedis_unclassified(100)
Otu01652	6	Bacteria(100)	Proteobacteria(100)	Betaproteobacteria(100)	Neisseriales(100)	Neisseriaceae(100)	BetaSnodgrassella(100)	BetaSnodgrassella_unclassified(100)	BetaSnodgrassella_unclassified(100)
Otu01653	6	Bacteria(100)	Proteobacteria(100)	Betaproteobacteria(100)	Neisseriales(100)	Neisseriaceae(100)	BetaSnodgrassella(100)	BetaSnodgrassella_unclassified(100)	BetaSnodgrassella_unclassified(100)
Otu01654	6	Bacteria(100)	Proteobacteria(100)	Gammaproteobacteria(100)	Gammaproteobacteria_order_incertae_sedis(100)	Gammaproteobacteria_family_incertae_sedis(100)	Gammaproteobacteria_family_incertae_sedis_unclassified(100)	Gammaproteobacteria_family_incertae_sedis_unclassified(100)	Gammaproteobacteria_family_incertae_sedis_unclassified(100)
Otu01655	6	Bacteria(100)	Proteobacteria(100)	Alphaproteobacteria(100)	Rhizobiales(100)	Rhizobiales_unclassified(100)	Rhizobiales_unclassified(100)	Rhizobiales_unclassified(100)	Rhizobiales_unclassified(100)
Otu01656	6	Bacteria(100)	Proteobacteria(100)	Gammaproteobacteria(100)	Gammaproteobacteria_order_incertae_sedis(100)	Gammaproteobacteria_family_incertae_sedis(100)	Gamma2(100)	Gamma2_unclassified(100)	Gamma2_unclassified(100)
Otu01657	6	Bacteria(100)	Proteobacteria(100)	Gammaproteobacteria(100)	Gammaproteobacteria_order_incertae_sedis(100)	Gammaproteobacteria_family_incertae_sedis(100)	Gamma-1Gilliamella(84)	Gamma-1Gilliamella_unclassified(84)	Gamma-1Gilliamella_unclassified(84)
Otu01658	6	Bacteria(100)	Proteobacteria(100)	Alphaproteobacteria(100)	Rhodospirillales(100)	Acetobacteraceae(100)	Saccharibacter(100)	Alpha2.2(100)	Alpha2.2_unclassified(100)
Otu01659	6	Bacteria(100)	Actinobacteria(100)	Actinobacteria(100)	Actinomycetales(100)	Micrococcaceae(100)	Micrococcaceae_unclassified(100)	Micrococcaceae_unclassified(100)	Micrococcaceae_unclassified(100)
Otu01660	6	Bacteria(100)	Proteobacteria(100)	Alphaproteobacteria(100)	Rhodospirillales(100)	Acetobacteraceae(100)	Saccharibacter(100)	Alpha2.2(100)	Alpha2.2_unclassified(100)
Otu01661	6	Bacteria(100)	Proteobacteria(100)	Gammaproteobacteria(100)	Gammaproteobacteria_order_incertae_sedis(100)	Gammaproteobacteria_family_incertae_sedis(100)	Gamma2(100)	Gamma2_unclassified(100)	Gamma2_unclassified(100)
Otu01662	6	Bacteria(100)	Proteobacteria(100)	Gammaproteobacteria(100)	Gammaproteobacteria_order_incertae_sedis(100)	Gammaproteobacteria_family_incertae_sedis(100)	Gammaproteobacteria_family_incertae_sedis_unclassified(100)	Gammaproteobacteria_family_incertae_sedis_unclassified(100)	Gammaproteobacteria_family_incertae_sedis_unclassified(100)
Otu01663	6	Bacteria(100)	Proteobacteria(100)	Betaproteobacteria(100)	Neisseriales(100)	Neisseriaceae(100)	Neisseriaceae_unclassified(100)	Neisseriaceae_unclassified(100)	Neisseriaceae_unclassified(100)
Otu01664	6	Bacteria(100)	Proteobacteria(100)	Gammaproteobacteria(100)	Gammaproteobacteria_order_incertae_sedis(100)	Gammaproteobacteria_family_incertae_sedis(100)	Gamma-1Gilliamella(100)	Gamma-1Gilliamella_unclassified(100)	Gamma-1Gilliamella_unclassified(100)
Otu01665	6	Bacteria(100)	Firmicutes(84)	Bacilli(84)	Lactobacillales(84)	Lactobacillaceae(84)	Lactobacillus(84)	Lactobacillus_unclassified(84)	Lactobacillus_unclassified(84)
Otu01666	6	Bacteria(100)	Firmicutes(100)	Bacilli(100)	Lactobacillales(100)	Lactobacillaceae(100)	Lactobacillus(100)	Firm5(100)	Firm5_unclassified(100)
Otu01667	6	Bacteria(100)	Proteobacteria(100)	Gammaproteobacteria(100)	Gammaproteobacteria_order_incertae_sedis(100)	Gammaproteobacteria_family_incertae_sedis(100)	Gammaproteobacteria_family_incertae_sedis_unclassified(84)	Gammaproteobacteria_family_incertae_sedis_unclassified(84)	Gammaproteobacteria_family_incertae_sedis_unclassified(84)
Otu01668	6	Bacteria(100)	Firmicutes(100)	Bacilli(100)	Lactobacillales(100)	Lactobacillaceae(100)	Lactobacillus(100)	Lactobacillus_unclassified(100)	Lactobacillus_unclassified(100)
Otu01669	6	Bacteria(100)	Proteobacteria(100)	Gammaproteobacteria(100)	Gammaproteobacteria_order_incertae_sedis(100)	Gammaproteobacteria_family_incertae_sedis(100)	Gamma-1Gilliamella(67)	Gamma-1Gilliamella_unclassified(67)	Gamma-1Gilliamella_unclassified(67)
Otu01670	6	Bacteria(100)	Proteobacteria(100)	Alphaproteobacteria(100)	Rhodospirillales(100)	Acetobacteraceae(100)	Gluconobacter(100)	Alpha2.2(100)	Alpha2.2_unclassified(100)
Otu01671	6	Bacteria(100)	Firmicutes(100)	Bacilli(100)	Lactobacillales(100)	Lactobacillaceae(100)	Lactobacillus(100)	Lactobacillus_unclassified(100)	Lactobacillus_unclassified(100)
Otu01672	6	Bacteria(100)	Firmicutes(100)	Bacilli(100)	Lactobacillales(100)	Lactobacillaceae(100)	Lactobacillus(100)	Lactobacillus_unclassified(100)	Lactobacillus_unclassified(100)
Otu01673	6	Bacteria(100)	Actinobacteria(100)	Actinobacteria(100)	Bifidobacteriales(100)	Bifidobacteriaceae(100)	Bifidobacteriaceae_unclassified(100)	Bifidobacteriaceae_unclassified(100)	Bifidobacteriaceae_unclassified(100)
Otu01674	6	Bacteria(100)	Proteobacteria(100)	Gammaproteobacteria(100)	Gammaproteobacteria_order_incertae_sedis(100)	Gammaproteobacteria_family_incertae_sedis(100)	Gamma-1Gilliamella(100)	Gamma-1Gilliamella_unclassified(100)	Gamma-1Gilliamella_unclassified(100)
Otu01675	6	Bacteria(100)	Proteobacteria(100)	Gammaproteobacteria(100)	Gammaproteobacteria_order_incertae_sedis(100)	Gammaproteobacteria_family_incertae_sedis(100)	Gammaproteobacteria_family_incertae_sedis_unclassified(100)	Gammaproteobacteria_family_incertae_sedis_unclassified(100)	Gammaproteobacteria_family_incertae_sedis_unclassified(100)
Otu01676	6	Bacteria(100)	Proteobacteria(100)	Alphaproteobacteria(100)	Rhodospirillales(100)	Acetobacteraceae(100)	Acetobacteraceae_unclassified(100)	Acetobacteraceae_unclassified(100)	Acetobacteraceae_unclassified(100)
Otu01677	6	Bacteria(100)	Firmicutes(100)	Bacilli(100)	Lactobacillales(100)	Lactobacillaceae(100)	Lactobacillus(100)	Firm5(100)	Firm5_unclassified(100)
Otu01678	6	Bacteria(100)	Proteobacteria(100)	Gammaproteobacteria(100)	Gammaproteobacteria_order_incertae_sedis(100)	Gammaproteobacteria_family_incertae_sedis(100)	Gammaproteobacteria_family_incertae_sedis_unclassified(100)	Gammaproteobacteria_family_incertae_sedis_unclassified(100)	Gammaproteobacteria_family_incertae_sedis_unclassified(100)
Otu01679	6	Bacteria(100)	Proteobacteria(100)	Proteobacteria_unclassified(100)	Proteobacteria_unclassified(100)	Proteobacteria_unclassified(100)	Proteobacteria_unclassified(100)	Proteobacteria_unclassified(100)	Proteobacteria_unclassified(100)
Otu01680	6	Bacteria(100)	Bacteria_unclassified(67)	Bacteria_unclassified(67)	Bacteria_unclassified(67)	Bacteria_unclassified(67)	Bacteria_unclassified(67)	Bacteria_unclassified(67)	Bacteria_unclassified(67)
Otu01681	6	Bacteria(100)	Firmicutes(100)	Bacilli(100)	Lactobacillales(100)	Lactobacillaceae(84)	Lactobacillus(84)	Lactobacillus_unclassified(84)	Lactobacillus_unclassified(84)
Otu01682	6	Bacteria(100)	Firmicutes(100)	Bacilli(100)	Lactobacillales(100)	Lactobacillaceae(100)	Lactobacillus(100)	Firm5(100)	Firm5_unclassified(100)
Otu01683	6	Bacteria(100)	Proteobacteria(100)	Proteobacteria_unclassified(100)	Proteobacteria_unclassified(100)	Proteobacteria_unclassified(100)	Proteobacteria_unclassified(100)	Proteobacteria_unclassified(100)	Proteobacteria_unclassified(100)
Otu01684	6	Bacteria(100)	Firmicutes(100)	Bacilli(100)	Lactobacillales(100)	Lactobacillaceae(100)	Lactobacillus(100)	Firm5(100)	Firm5_unclassified(100)
Otu01685	6	Bacteria(100)	Proteobacteria(100)	Gammaproteobacteria(100)	Gammaproteobacteria_order_incertae_sedis(100)	Gammaproteobacteria_family_incertae_sedis(100)	Gammaproteobacteria_family_incertae_sedis_unclassified(100)	Gammaproteobacteria_family_incertae_sedis_unclassified(100)	Gammaproteobacteria_family_incertae_sedis_unclassified(100)
Otu01686	6	Bacteria(100)	Proteobacteria(100)	Betaproteobacteria(100)	Neisseriales(100)	Neisseriaceae(100)	Neisseriaceae_unclassified(100)	Neisseriaceae_unclassified(100)	Neisseriaceae_unclassified(100)
Otu01687	6	Bacteria(100)	Actinobacteria(100)	Actinobacteria(100)	Bifidobacteriales(100)	Bifidobacteriaceae(100)	BeeBifido(100)	BeeBifido_unclassified(100)	BeeBifido_unclassified(100)
Otu01688	6	Bacteria(100)	Firmicutes(100)	Bacilli(100)	Lactobacillales(100)	Lactobacillaceae(100)	Lactobacillus(100)	Lactobacillus_unclassified(100)	Lactobacillus_unclassified(100)
Otu01689	6	Bacteria(100)	Firmicutes(100)	Bacilli(100)	Lactobacillales(100)	Lactobacillaceae(100)	Lactobacillus(100)	Lactobacillus_unclassified(100)	Lactobacillus_unclassified(100)
Otu01690	6	Bacteria(100)	Firmicutes(100)	Bacilli(100)	Lactobacillales(100)	Lactobacillaceae(100)	Lactobacillus(84)	Lactobacillus_unclassified(84)	Lactobacillus_unclassified(84)
Otu01691	6	Bacteria(100)	Firmicutes(100)	Bacilli(100)	Lactobacillales(100)	Lactobacillaceae(100)	Lactobacillus(100)	Firm5(100)	Firm5_unclassified(100)
Otu01692	6	Bacteria(100)	Proteobacteria(100)	Alphaproteobacteria(100)	Rhodospirillales(100)	Acetobacteraceae(100)	Acetobacteraceae_unclassified(100)	Acetobacteraceae_unclassified(100)	Acetobacteraceae_unclassified(100)
Otu01693	6	Bacteria(100)	Proteobacteria(100)	Gammaproteobacteria(100)	Gammaproteobacteria_order_incertae_sedis(100)	Gammaproteobacteria_family_incertae_sedis(100)	Gamma-1Gilliamella(100)	Gamma-1Gilliamella_unclassified(100)	Gamma-1Gilliamella_unclassified(100)
Otu01694	6	Bacteria(100)	Proteobacteria(100)	Gammaproteobacteria(100)	Gammaproteobacteria_order_incertae_sedis(100)	Gammaproteobacteria_family_incertae_sedis(100)	Gammaproteobacteria_family_incertae_sedis_unclassified(100)	Gammaproteobacteria_family_incertae_sedis_unclassified(100)	Gammaproteobacteria_family_incertae_sedis_unclassified(100)
Otu01695	6	Bacteria(100)	Proteobacteria(100)	Betaproteobacteria(100)	Neisseriales(100)	Neisseriaceae(100)	Neisseriaceae_unclassified(100)	Neisseriaceae_unclassified(100)	Neisseriaceae_unclassified(100)
Otu01696	6	Bacteria(100)	Bacteria_unclassified(100)	Bacteria_unclassified(100)	Bacteria_unclassified(100)	Bacteria_unclassified(100)	Bacteria_unclassified(100)	Bacteria_unclassified(100)	Bacteria_unclassified(100)
Otu01697	6	Bacteria(100)	Proteobacteria(100)	Alphaproteobacteria(100)	Rhodospirillales(100)	Acetobacteraceae(100)	Saccharibacter(100)	Alpha2.2(100)	Alpha2.2_unclassified(100)
Otu01698	6	Bacteria(100)	Proteobacteria(100)	Gammaproteobacteria(100)	Gammaproteobacteria_order_incertae_sedis(100)	Gammaproteobacteria_family_incertae_sedis(100)	Gamma2(100)	Gamma2_unclassified(100)	Gamma2_unclassified(100)
Otu01699	6	Bacteria(100)	Proteobacteria(100)	Alphaproteobacteria(100)	Rhodospirillales(100)	Acetobacteraceae(100)	Saccharibacter(84)	Alpha2.2(84)	Alpha2.2_unclassified(84)
Otu01700	6	Bacteria(100)	Proteobacteria(100)	Gammaproteobacteria(100)	Gammaproteobacteria_order_incertae_sedis(100)	Gammaproteobacteria_family_incertae_sedis(100)	Gammaproteobacteria_family_incertae_sedis_unclassified(100)	Gammaproteobacteria_family_incertae_sedis_unclassified(100)	Gammaproteobacteria_family_incertae_sedis_unclassified(100)
Otu01701	6	Bacteria(100)	Proteobacteria(100)	Gammaproteobacteria(100)	Gammaproteobacteria_order_incertae_sedis(100)	Gammaproteobacteria_family_incertae_sedis(100)	Gammaproteobacteria_family_incertae_sedis_unclassified(100)	Gammaproteobacteria_family_incertae_sedis_unclassified(100)	Gammaproteobacteria_family_incertae_sedis_unclassified(100)
Otu01702	6	Bacteria(100)	Firmicutes(100)	Bacilli(100)	Lactobacillales(100)	Lactobacillaceae(100)	Lactobacillus(100)	Firm5(100)	Firm5_unclassified(100)
Otu01703	6	Bacteria(100)	unclassified(100)	unclassified(100)	unclassified(100)	unclassified(100)	unclassified(100)	unclassified(100)	unclassified(100)
Otu01704	6	Bacteria(100)	Firmicutes(100)	Bacilli(100)	Lactobacillales(100)	Lactobacillaceae(100)	Lactobacillus(100)	Lactobacillus_unclassified(100)	Lactobacillus_unclassified(100)
Otu01705	6	Bacteria(100)	Firmicutes(100)	Bacilli(100)	Lactobacillales(100)	Lactobacillales_unclassified(100)	Lactobacillales_unclassified(100)	Lactobacillales_unclassified(100)	Lactobacillales_unclassified(100)
Otu01706	6	Bacteria(100)	Firmicutes(100)	Bacilli(100)	Lactobacillales(100)	Lactobacillaceae(100)	Lactobacillus(100)	Firm5(100)	Firm5_unclassified(100)
Otu01707	6	Bacteria(100)	Proteobacteria(100)	Gammaproteobacteria(100)	Gammaproteobacteria_order_incertae_sedis(100)	Gammaproteobacteria_family_incertae_sedis(100)	Gammaproteobacteria_family_incertae_sedis_unclassified(100)	Gammaproteobacteria_family_incertae_sedis_unclassified(100)	Gammaproteobacteria_family_incertae_sedis_unclassified(100)
Otu01708	6	Bacteria(100)	Bacteria_unclassified(100)	Bacteria_unclassified(100)	Bacteria_unclassified(100)	Bacteria_unclassified(100)	Bacteria_unclassified(100)	Bacteria_unclassified(100)	Bacteria_unclassified(100)
Otu01709	6	Bacteria(100)	Proteobacteria(100)	Gammaproteobacteria(100)	Gammaproteobacteria_order_incertae_sedis(100)	Gammaproteobacteria_family_incertae_sedis(100)	Gamma2(100)	Gamma2_unclassified(100)	Gamma2_unclassified(100)
Otu01710	6	Bacteria(100)	Bacteria_unclassified(100)	Bacteria_unclassified(100)	Bacteria_unclassified(100)	Bacteria_unclassified(100)	Bacteria_unclassified(100)	Bacteria_unclassified(100)	Bacteria_unclassified(100)
Otu01711	6	Bacteria(100)	Bacteria_unclassified(84)	Bacteria_unclassified(84)	Bacteria_unclassified(84)	Bacteria_unclassified(84)	Bacteria_unclassified(84)	Bacteria_unclassified(84)	Bacteria_unclassified(84)
Otu01712	6	Bacteria(100)	Bacteria_unclassified(100)	Bacteria_unclassified(100)	Bacteria_unclassified(100)	Bacteria_unclassified(100)	Bacteria_unclassified(100)	Bacteria_unclassified(100)	Bacteria_unclassified(100)
Otu01713	6	Bacteria(100)	Proteobacteria(100)	Gammaproteobacteria(100)	Gammaproteobacteria_unclassified(100)	Gammaproteobacteria_unclassified(100)	Gammaproteobacteria_unclassified(100)	Gammaproteobacteria_unclassified(100)	Gammaproteobacteria_unclassified(100)
Otu01714	6	Bacteria(100)	Bacteria_unclassified(100)	Bacteria_unclassified(100)	Bacteria_unclassified(100)	Bacteria_unclassified(100)	Bacteria_unclassified(100)	Bacteria_unclassified(100)	Bacteria_unclassified(100)
Otu01715	6	Bacteria(100)	Firmicutes(100)	Bacilli(100)	Lactobacillales(100)	Lactobacillaceae(100)	Lactobacillus(100)	Lactobacillus_unclassified(67)	Lactobacillus_unclassified(67)
Otu01716	6	Bacteria(100)	Firmicutes(100)	Bacilli(100)	Lactobacillales(100)	Lactobacillaceae(100)	Lactobacillus(100)	Firm5(100)	Firm5_unclassified(100)
Otu01717	6	Bacteria(100)	Firmicutes(100)	Bacilli(100)	Lactobacillales(100)	Lactobacillaceae(100)	Lactobacillus(100)	Firm5(100)	Firm5_unclassified(100)
Otu01718	6	Bacteria(100)	Actinobacteria(100)	Actinobacteria(100)	Bifidobacteriales(100)	Bifidobacteriaceae(100)	Bifidobacteriaceae_unclassified(100)	Bifidobacteriaceae_unclassified(100)	Bifidobacteriaceae_unclassified(100)
Otu01719	6	Bacteria(100)	Firmicutes(100)	Bacilli(100)	Lactobacillales(100)	Lactobacillaceae(100)	Lactobacillus(100)	Lactobacillus_unclassified(100)	Lactobacillus_unclassified(100)
Otu01720	6	Bacteria(100)	Proteobacteria(100)	Betaproteobacteria(100)	Neisseriales(100)	Neisseriaceae(100)	Neisseriaceae_unclassified(100)	Neisseriaceae_unclassified(100)	Neisseriaceae_unclassified(100)
Otu01721	6	Bacteria(100)	Proteobacteria(100)	Gammaproteobacteria(100)	Gammaproteobacteria_order_incertae_sedis(100)	Gammaproteobacteria_family_incertae_sedis(100)	Gamma2(100)	Gamma2_unclassified(100)	Gamma2_unclassified(100)
Otu01722	6	Bacteria(100)	Firmicutes(100)	Bacilli(100)	Lactobacillales(100)	Lactobacillaceae(100)	Lactobacillaceae_unclassified(100)	Lactobacillaceae_unclassified(100)	Lactobacillaceae_unclassified(100)
Otu01723	6	Bacteria(100)	Firmicutes(100)	Bacilli(100)	Lactobacillales(100)	Lactobacillaceae(100)	Lactobacillus(100)	Lactobacillus_unclassified(100)	Lactobacillus_unclassified(100)
Otu01724	6	Bacteria(100)	Actinobacteria(100)	Actinobacteria(100)	Bifidobacteriales(100)	Bifidobacteriaceae(100)	BeeBifido(84)	BeeBifido_unclassified(84)	BeeBifido_unclassified(84)
Otu01725	6	Bacteria(100)	Proteobacteria(100)	Betaproteobacteria(100)	Neisseriales(100)	Neisseriaceae(100)	Stenoxybacter(67)	Stenoxybacter_unclassified(67)	Stenoxybacter_unclassified(67)
Otu01726	6	Bacteria(100)	Firmicutes(100)	Bacilli(100)	Lactobacillales(100)	Lactobacillaceae(100)	Lactobacillus(100)	Firm4(100)	Firm4_unclassified(100)
Otu01727	6	Bacteria(100)	Firmicutes(100)	Bacilli(100)	Lactobacillales(100)	Lactobacillaceae(100)	Lactobacillus(100)	Firm4(100)	Firm4_unclassified(100)
Otu01728	6	Bacteria(100)	Proteobacteria(100)	Gammaproteobacteria(100)	Gammaproteobacteria_order_incertae_sedis(100)	Gammaproteobacteria_family_incertae_sedis(100)	Gamma2(100)	Gamma2_unclassified(100)	Gamma2_unclassified(100)
Otu01729	6	Bacteria(100)	Firmicutes(100)	Bacilli(100)	Lactobacillales(100)	Lactobacillaceae(100)	Lactobacillus(100)	Firm4(100)	Firm4_unclassified(100)
Otu01730	6	Bacteria(100)	Proteobacteria(100)	Gammaproteobacteria(100)	Gammaproteobacteria_order_incertae_sedis(100)	Gammaproteobacteria_family_incertae_sedis(100)	Gamma-1Gilliamella(100)	Gamma-1Gilliamella_unclassified(100)	Gamma-1Gilliamella_unclassified(100)
Otu01731	6	Bacteria(100)	Firmicutes(100)	Bacilli(100)	Lactobacillales(100)	Lactobacillaceae(100)	Lactobacillus(100)	Firm5(100)	Firm5_unclassified(100)
Otu01732	6	Bacteria(100)	Firmicutes(100)	Bacilli(100)	Lactobacillales(100)	Lactobacillaceae(100)	Lactobacillus(100)	Lactobacillus_unclassified(100)	Lactobacillus_unclassified(100)
Otu01733	6	Bacteria(100)	Proteobacteria(100)	Gammaproteobacteria(100)	Gammaproteobacteria_order_incertae_sedis(100)	Gammaproteobacteria_family_incertae_sedis(100)	Gammaproteobacteria_family_incertae_sedis_unclassified(84)	Gammaproteobacteria_family_incertae_sedis_unclassified(84)	Gammaproteobacteria_family_incertae_sedis_unclassified(84)
Otu01734	6	Bacteria(100)	Proteobacteria(100)	Gammaproteobacteria(100)	Gammaproteobacteria_order_incertae_sedis(100)	Gammaproteobacteria_family_incertae_sedis(100)	Gamma2(100)	Gamma2_unclassified(100)	Gamma2_unclassified(100)
Otu01735	6	Bacteria(100)	Firmicutes(100)	Bacilli(100)	Lactobacillales(100)	Lactobacillaceae(100)	Lactobacillus(100)	Lactobacillus_unclassified(84)	Lactobacillus_unclassified(84)
Otu01736	6	Bacteria(100)	Firmicutes(100)	Bacilli(100)	Lactobacillales(100)	Lactobacillaceae(100)	Lactobacillus(100)	Firm5(100)	Firm5_unclassified(100)
Otu01737	6	Bacteria(100)	Actinobacteria(100)	Actinobacteria(100)	Bifidobacteriales(100)	Bifidobacteriaceae(100)	BeeBifido(100)	BeeBifido_unclassified(100)	BeeBifido_unclassified(100)
Otu01738	6	Bacteria(100)	Proteobacteria(100)	Gammaproteobacteria(100)	Gammaproteobacteria_order_incertae_sedis(100)	Gammaproteobacteria_family_incertae_sedis(100)	unclassified(100)	unclassified(100)	unclassified(100)
Otu01739	6	Bacteria(100)	Firmicutes(100)	Bacilli(100)	Lactobacillales(100)	Lactobacillaceae(100)	Lactobacillus(100)	Firm5(100)	Firm5_unclassified(100)
Otu01740	6	Bacteria(100)	Proteobacteria(100)	Gammaproteobacteria(100)	Gammaproteobacteria_order_incertae_sedis(100)	Gammaproteobacteria_family_incertae_sedis(100)	Gammaproteobacteria_family_incertae_sedis_unclassified(100)	Gammaproteobacteria_family_incertae_sedis_unclassified(100)	Gammaproteobacteria_family_incertae_sedis_unclassified(100)
Otu01741	6	Bacteria(100)	Proteobacteria(100)	Gammaproteobacteria(100)	Gammaproteobacteria_order_incertae_sedis(100)	Gammaproteobacteria_family_incertae_sedis(100)	Gammaproteobacteria_family_incertae_sedis_unclassified(100)	Gammaproteobacteria_family_incertae_sedis_unclassified(100)	Gammaproteobacteria_family_incertae_sedis_unclassified(100)
Otu01742	6	Bacteria(100)	Firmicutes(100)	Bacilli(100)	Lactobacillales(100)	Lactobacillaceae(100)	Lactobacillaceae_unclassified(84)	Lactobacillaceae_unclassified(84)	Lactobacillaceae_unclassified(84)
Otu01743	6	Bacteria(100)	Proteobacteria(100)	Gammaproteobacteria(100)	Gammaproteobacteria_order_incertae_sedis(100)	Gammaproteobacteria_family_incertae_sedis(100)	Gamma-1Gilliamella(100)	Gamma-1Gilliamella_unclassified(100)	Gamma-1Gilliamella_unclassified(100)
Otu01744	6	Bacteria(100)	Proteobacteria(100)	Alphaproteobacteria(100)	Rhodospirillales(100)	Acetobacteraceae(100)	Alpha2.2(100)	Alpha2.2_unclassified(100)	Alpha2.2_unclassified(100)
Otu01745	6	Bacteria(100)	Firmicutes(100)	Bacilli(100)	Lactobacillales(100)	Lactobacillaceae(100)	Lactobacillus(100)	Lactobacillus_unclassified(100)	Lactobacillus_unclassified(100)
Otu01746	6	Bacteria(100)	Proteobacteria(100)	Betaproteobacteria(100)	Neisseriales(100)	Neisseriaceae(100)	BetaSnodgrassella(100)	BetaSnodgrassella_unclassified(100)	BetaSnodgrassella_unclassified(100)
Otu01747	6	Bacteria(100)	Proteobacteria(100)	Alphaproteobacteria(100)	Rhodospirillales(100)	Acetobacteraceae(100)	Acetobacteraceae_unclassified(100)	Acetobacteraceae_unclassified(100)	Acetobacteraceae_unclassified(100)
Otu01748	6	Bacteria(100)	Firmicutes(100)	Bacilli(100)	Lactobacillales(100)	Lactobacillaceae(100)	Lactobacillus(100)	Lactobacillus_unclassified(67)	Lactobacillus_unclassified(67)
Otu01749	6	Bacteria(100)	Proteobacteria(100)	Gammaproteobacteria(100)	Gammaproteobacteria_order_incertae_sedis(100)	Gammaproteobacteria_family_incertae_sedis(100)	Gammaproteobacteria_family_incertae_sedis_unclassified(100)	Gammaproteobacteria_family_incertae_sedis_unclassified(100)	Gammaproteobacteria_family_incertae_sedis_unclassified(100)
Otu01750	6	Bacteria(100)	Firmicutes(100)	Bacilli(100)	Lactobacillales(100)	Lactobacillaceae(100)	Lactobacillus(100)	Firm5(100)	Firm5_unclassified(100)
Otu01751	6	Bacteria(100)	Firmicutes(100)	Bacilli(100)	Bacillales(100)	Bacillaceae(100)	Bacillus(100)	Bacillus_amyloliquefaciens(100)	Bacillus_amyloliquefaciens_unclassified(100)
Otu01752	6	Bacteria(100)	Proteobacteria(100)	Betaproteobacteria(100)	Neisseriales(100)	Neisseriaceae(100)	Neisseriaceae_unclassified(100)	Neisseriaceae_unclassified(100)	Neisseriaceae_unclassified(100)
Otu01753	6	Bacteria(100)	Firmicutes(100)	Bacilli(100)	Lactobacillales(100)	Lactobacillaceae(100)	Lactobacillus(84)	Lactobacillus_unclassified(84)	Lactobacillus_unclassified(84)
Otu01754	6	Bacteria(100)	Proteobacteria(100)	Gammaproteobacteria(100)	Gammaproteobacteria_order_incertae_sedis(100)	Gammaproteobacteria_family_incertae_sedis(100)	Gamma-1Gilliamella(100)	Gamma-1Gilliamella_unclassified(100)	Gamma-1Gilliamella_unclassified(100)
Otu01755	6	Bacteria(100)	Firmicutes(100)	Bacilli(100)	Lactobacillales(100)	Lactobacillaceae(100)	Lactobacillus(100)	Lactobacillus_unclassified(100)	Lactobacillus_unclassified(100)
Otu01756	6	Bacteria(100)	Proteobacteria(100)	Gammaproteobacteria(100)	Gammaproteobacteria_order_incertae_sedis(100)	Gammaproteobacteria_family_incertae_sedis(100)	Gammaproteobacteria_family_incertae_sedis_unclassified(100)	Gammaproteobacteria_family_incertae_sedis_unclassified(100)	Gammaproteobacteria_family_incertae_sedis_unclassified(100)
Otu01757	6	Bacteria(100)	Proteobacteria(100)	Gammaproteobacteria(100)	Gammaproteobacteria_order_incertae_sedis(100)	Gammaproteobacteria_family_incertae_sedis(100)	Gammaproteobacteria_family_incertae_sedis_unclassified(67)	Gammaproteobacteria_family_incertae_sedis_unclassified(67)	Gammaproteobacteria_family_incertae_sedis_unclassified(67)
Otu01758	6	Bacteria(100)	Firmicutes(100)	Bacilli(100)	Lactobacillales(100)	Lactobacillaceae(100)	Lactobacillus(100)	Firm5(100)	Firm5_unclassified(100)
Otu01759	6	Bacteria(100)	Proteobacteria(100)	Gammaproteobacteria(100)	Gammaproteobacteria_order_incertae_sedis(100)	Gammaproteobacteria_family_incertae_sedis(100)	Gamma2(100)	Gamma2_unclassified(100)	Gamma2_unclassified(100)
Otu01760	6	Bacteria(100)	Firmicutes(100)	Bacilli(100)	Lactobacillales(100)	Lactobacillaceae(100)	Lactobacillus(100)	Firm5(100)	Firm5_unclassified(100)
Otu01761	6	Bacteria(100)	Proteobacteria(100)	Alphaproteobacteria(100)	Rhodospirillales(100)	Acetobacteraceae(100)	unclassified(100)	unclassified(100)	unclassified(100)
Otu01762	6	Bacteria(100)	Actinobacteria(100)	Actinobacteria(100)	Bifidobacteriales(100)	Bifidobacteriaceae(100)	Bifidobacteriaceae_unclassified(84)	Bifidobacteriaceae_unclassified(84)	Bifidobacteriaceae_unclassified(84)
Otu01763	6	Bacteria(100)	Proteobacteria(100)	Gammaproteobacteria(100)	Gammaproteobacteria_order_incertae_sedis(100)	Gammaproteobacteria_family_incertae_sedis(100)	Gamma2(100)	Gamma2_unclassified(100)	Gamma2_unclassified(100)
Otu01764	6	Bacteria(100)	Actinobacteria(100)	Actinobacteria(100)	Bifidobacteriales(100)	Bifidobacteriaceae(100)	Bifidobacteriaceae_unclassified(100)	Bifidobacteriaceae_unclassified(100)	Bifidobacteriaceae_unclassified(100)
Otu01765	6	Bacteria(100)	Proteobacteria(100)	Gammaproteobacteria(100)	Gammaproteobacteria_order_incertae_sedis(100)	Gammaproteobacteria_family_incertae_sedis(100)	Gamma2(100)	Gamma2_unclassified(100)	Gamma2_unclassified(100)
Otu01766	6	Bacteria(100)	Bacteria_unclassified(84)	Bacteria_unclassified(84)	Bacteria_unclassified(84)	Bacteria_unclassified(84)	Bacteria_unclassified(84)	Bacteria_unclassified(84)	Bacteria_unclassified(84)
Otu01767	6	Bacteria(100)	Proteobacteria(100)	Gammaproteobacteria(100)	Gammaproteobacteria_order_incertae_sedis(100)	Gammaproteobacteria_family_incertae_sedis(100)	Gamma2(100)	Gamma2_unclassified(100)	Gamma2_unclassified(100)
Otu01768	6	Bacteria(100)	Firmicutes(100)	Bacilli(100)	Lactobacillales(100)	Lactobacillaceae(100)	Lactobacillus(100)	Firm4(100)	Firm4_unclassified(100)
Otu01769	6	Bacteria(100)	Firmicutes(100)	Bacilli(100)	Lactobacillales(100)	Leuconostocaceae(100)	Fructobacillus(100)	Fructobacillus_unclassified(100)	Fructobacillus_unclassified(100)
Otu01770	6	Bacteria(100)	Proteobacteria(100)	Alphaproteobacteria(100)	Rhodospirillales(100)	Acetobacteraceae(100)	Acetobacteraceae_unclassified(100)	Acetobacteraceae_unclassified(100)	Acetobacteraceae_unclassified(100)
Otu01771	6	Bacteria(100)	Proteobacteria(100)	Gammaproteobacteria(100)	Gammaproteobacteria_order_incertae_sedis(100)	Gammaproteobacteria_family_incertae_sedis(100)	Gamma-1Gilliamella(100)	Gamma-1Gilliamella_unclassified(100)	Gamma-1Gilliamella_unclassified(100)
Otu01772	6	Bacteria(100)	Proteobacteria(100)	Gammaproteobacteria(100)	Gammaproteobacteria_order_incertae_sedis(100)	Gammaproteobacteria_family_incertae_sedis(100)	unclassified(100)	unclassified(100)	unclassified(100)
Otu01773	6	Bacteria(100)	Firmicutes(100)	Bacilli(100)	Lactobacillales(100)	Lactobacillaceae(100)	Lactobacillus(100)	Lactobacillus_unclassified(100)	Lactobacillus_unclassified(100)
Otu01774	6	Bacteria(100)	Firmicutes(100)	Bacilli(100)	Lactobacillales(100)	unclassified(100)	unclassified(100)	unclassified(100)	unclassified(100)
Otu01775	6	Bacteria(100)	Firmicutes(100)	Bacilli(100)	Lactobacillales(100)	Lactobacillaceae(100)	Lactobacillus(84)	Lactobacillus_unclassified(84)	Lactobacillus_unclassified(84)
Otu01776	6	Bacteria(100)	Proteobacteria(100)	Gammaproteobacteria(100)	Gammaproteobacteria_order_incertae_sedis(100)	Gammaproteobacteria_family_incertae_sedis(100)	Gammaproteobacteria_family_incertae_sedis_unclassified(100)	Gammaproteobacteria_family_incertae_sedis_unclassified(100)	Gammaproteobacteria_family_incertae_sedis_unclassified(100)
Otu01777	6	Bacteria(100)	Firmicutes(100)	Bacilli(100)	Lactobacillales(100)	Lactobacillaceae(100)	Lactobacillus(100)	Firm4(100)	Firm4_unclassified(100)
Otu01778	6	Bacteria(100)	Firmicutes(100)	Bacilli(100)	Lactobacillales(100)	Lactobacillales_unclassified(100)	Lactobacillales_unclassified(100)	Lactobacillales_unclassified(100)	Lactobacillales_unclassified(100)
Otu01779	6	Bacteria(100)	Proteobacteria(100)	Gammaproteobacteria(100)	Gammaproteobacteria_order_incertae_sedis(100)	Gammaproteobacteria_family_incertae_sedis(100)	Gamma-1Gilliamella(100)	Gamma-1Gilliamella_unclassified(100)	Gamma-1Gilliamella_unclassified(100)
Otu01780	6	Bacteria(100)	Bacteria_unclassified(100)	Bacteria_unclassified(100)	Bacteria_unclassified(100)	Bacteria_unclassified(100)	Bacteria_unclassified(100)	Bacteria_unclassified(100)	Bacteria_unclassified(100)
Otu01781	6	Bacteria(100)	Firmicutes(100)	Bacilli(100)	Lactobacillales(100)	Lactobacillaceae(100)	Lactobacillus(100)	Lactobacillus_unclassified(100)	Lactobacillus_unclassified(100)
Otu01782	6	Bacteria(100)	Firmicutes(100)	Bacilli(100)	Lactobacillales(100)	Lactobacillaceae(100)	Lactobacillus(100)	Firm4(100)	Firm4_unclassified(100)
Otu01783	6	Bacteria(100)	Proteobacteria(100)	Gammaproteobacteria(100)	Gammaproteobacteria_order_incertae_sedis(100)	Gammaproteobacteria_family_incertae_sedis(100)	unclassified(100)	unclassified(100)	unclassified(100)
Otu01784	6	Bacteria(100)	Firmicutes(100)	Bacilli(100)	Lactobacillales(100)	Lactobacillaceae(100)	Lactobacillus(100)	Lactobacillus_unclassified(67)	Lactobacillus_unclassified(67)
Otu01785	6	Bacteria(100)	Proteobacteria(100)	Gammaproteobacteria(100)	Gammaproteobacteria_order_incertae_sedis(100)	Gammaproteobacteria_family_incertae_sedis(100)	Gamma-1(100)	Gamma-1_unclassified(100)	Gamma-1_unclassified(100)
Otu01786	6	Bacteria(100)	Proteobacteria(100)	Gammaproteobacteria(100)	Gammaproteobacteria_order_incertae_sedis(100)	Gammaproteobacteria_family_incertae_sedis(100)	Gamma2(100)	Gamma2_unclassified(100)	Gamma2_unclassified(100)
Otu01787	6	Bacteria(100)	Actinobacteria(100)	Actinobacteria(100)	Bifidobacteriales(100)	Bifidobacteriaceae(100)	Bifidobacterium(100)	BeeBifido(100)	BeeBifido_unclassified(100)
Otu01788	6	Bacteria(100)	Proteobacteria(100)	Gammaproteobacteria(100)	Gammaproteobacteria_order_incertae_sedis(100)	Gammaproteobacteria_family_incertae_sedis(100)	Gammaproteobacteria_family_incertae_sedis_unclassified(100)	Gammaproteobacteria_family_incertae_sedis_unclassified(100)	Gammaproteobacteria_family_incertae_sedis_unclassified(100)
Otu01789	6	Bacteria(100)	Proteobacteria(100)	Gammaproteobacteria(100)	Gammaproteobacteria_order_incertae_sedis(100)	Gammaproteobacteria_family_incertae_sedis(100)	Gammaproteobacteria_family_incertae_sedis_unclassified(100)	Gammaproteobacteria_family_incertae_sedis_unclassified(100)	Gammaproteobacteria_family_incertae_sedis_unclassified(100)
Otu01790	6	Bacteria(100)	Proteobacteria(100)	Gammaproteobacteria(100)	Gammaproteobacteria_order_incertae_sedis(100)	Gammaproteobacteria_family_incertae_sedis(100)	Gammaproteobacteria_family_incertae_sedis_unclassified(100)	Gammaproteobacteria_family_incertae_sedis_unclassified(100)	Gammaproteobacteria_family_incertae_sedis_unclassified(100)
Otu01791	6	Bacteria(100)	Bacteria_unclassified(100)	Bacteria_unclassified(100)	Bacteria_unclassified(100)	Bacteria_unclassified(100)	Bacteria_unclassified(100)	Bacteria_unclassified(100)	Bacteria_unclassified(100)
Otu01792	6	Bacteria(100)	Proteobacteria(100)	Gammaproteobacteria(100)	Gammaproteobacteria_order_incertae_sedis(100)	Gammaproteobacteria_family_incertae_sedis(100)	Gammaproteobacteria_family_incertae_sedis_unclassified(100)	Gammaproteobacteria_family_incertae_sedis_unclassified(100)	Gammaproteobacteria_family_incertae_sedis_unclassified(100)
Otu01793	6	Bacteria(100)	Bacteria_unclassified(67)	Bacteria_unclassified(67)	Bacteria_unclassified(67)	Bacteria_unclassified(67)	Bacteria_unclassified(67)	Bacteria_unclassified(67)	Bacteria_unclassified(67)
Otu01794	6	Bacteria(100)	Firmicutes(100)	Bacilli(100)	Lactobacillales(100)	Lactobacillaceae(100)	Lactobacillus(100)	Lactobacillus_unclassified(100)	Lactobacillus_unclassified(100)
Otu01795	6	Bacteria(100)	Firmicutes(100)	Bacilli(100)	Lactobacillales(100)	Lactobacillaceae(100)	Lactobacillus(100)	Firm5(84)	Firm5_unclassified(84)
Otu01796	6	Bacteria(100)	Proteobacteria(100)	Betaproteobacteria(100)	Neisseriales(100)	Neisseriaceae(100)	BetaSnodgrassella(100)	BetaSnodgrassella_unclassified(100)	BetaSnodgrassella_unclassified(100)
Otu01797	6	Bacteria(100)	Firmicutes(100)	Bacilli(100)	Lactobacillales(100)	Lactobacillales_unclassified(100)	Lactobacillales_unclassified(100)	Lactobacillales_unclassified(100)	Lactobacillales_unclassified(100)
Otu01798	6	Bacteria(100)	Firmicutes(100)	Bacilli(100)	Lactobacillales(100)	Lactobacillaceae(100)	Lactobacillus(100)	Lactobacillus_unclassified(100)	Lactobacillus_unclassified(100)
Otu01799	6	Bacteria(100)	Bacteria_unclassified(100)	Bacteria_unclassified(100)	Bacteria_unclassified(100)	Bacteria_unclassified(100)	Bacteria_unclassified(100)	Bacteria_unclassified(100)	Bacteria_unclassified(100)
Otu01800	6	Bacteria(100)	Firmicutes(100)	Bacilli(100)	Lactobacillales(100)	Lactobacillaceae(100)	Lactobacillus(100)	Firm5(100)	Firm5_unclassified(100)
Otu01801	6	Bacteria(100)	Firmicutes(100)	Bacilli(100)	Lactobacillales(100)	Lactobacillaceae(100)	Lactobacillus(100)	Lactobacillus_unclassified(100)	Lactobacillus_unclassified(100)
Otu01802	6	Bacteria(100)	Actinobacteria(100)	Actinobacteria(100)	Bifidobacteriales(100)	Bifidobacteriaceae(100)	BeeBifido(100)	BeeBifido_unclassified(100)	BeeBifido_unclassified(100)
Otu01803	6	Bacteria(100)	Firmicutes(100)	Bacilli(100)	Lactobacillales(100)	Lactobacillaceae(100)	Lactobacillus(100)	Firm5(100)	Firm5_unclassified(100)
Otu01804	6	Bacteria(100)	Firmicutes(100)	Bacilli(100)	Lactobacillales(100)	Lactobacillaceae(100)	Lactobacillus(100)	Firm5(100)	Firm5_unclassified(100)
Otu01805	6	Bacteria(100)	Firmicutes(100)	Bacilli(100)	Lactobacillales(100)	Lactobacillaceae(100)	Lactobacillus(100)	Lactobacillus_unclassified(100)	Lactobacillus_unclassified(100)
Otu01806	6	Bacteria(100)	Proteobacteria(100)	Betaproteobacteria(100)	Neisseriales(100)	Neisseriaceae(100)	BetaSnodgrassella(100)	BetaSnodgrassella_unclassified(100)	BetaSnodgrassella_unclassified(100)
Otu01807	6	Bacteria(100)	Proteobacteria(100)	Betaproteobacteria(100)	Neisseriales(100)	Neisseriaceae(100)	BetaSnodgrassella(100)	BetaSnodgrassella_unclassified(100)	BetaSnodgrassella_unclassified(100)
Otu01808	6	Bacteria(100)	Firmicutes(100)	Bacilli(100)	Lactobacillales(100)	Lactobacillaceae(100)	Lactobacillus(100)	Firm4(100)	Firm4_unclassified(100)
Otu01809	6	Bacteria(100)	Firmicutes(100)	Bacilli(100)	Lactobacillales(100)	Lactobacillaceae(100)	Lactobacillus(100)	Firm5(100)	Firm5_unclassified(100)
Otu01810	6	Bacteria(100)	Bacteria_unclassified(100)	Bacteria_unclassified(100)	Bacteria_unclassified(100)	Bacteria_unclassified(100)	Bacteria_unclassified(100)	Bacteria_unclassified(100)	Bacteria_unclassified(100)
Otu01811	6	Bacteria(100)	Bacteria_unclassified(100)	Bacteria_unclassified(100)	Bacteria_unclassified(100)	Bacteria_unclassified(100)	Bacteria_unclassified(100)	Bacteria_unclassified(100)	Bacteria_unclassified(100)
Otu01812	6	Bacteria(100)	Firmicutes(100)	Bacilli(100)	Lactobacillales(100)	Lactobacillaceae(100)	Lactobacillus(100)	Lactobacillus_unclassified(100)	Lactobacillus_unclassified(100)
Otu01813	6	Bacteria(100)	Proteobacteria(100)	Betaproteobacteria(100)	Neisseriales(100)	Neisseriaceae(100)	Neisseriaceae_unclassified(100)	Neisseriaceae_unclassified(100)	Neisseriaceae_unclassified(100)
Otu01814	6	Bacteria(100)	Proteobacteria(100)	Gammaproteobacteria(100)	Gammaproteobacteria_order_incertae_sedis(100)	Gammaproteobacteria_family_incertae_sedis(100)	Gamma2(100)	Gamma2_unclassified(100)	Gamma2_unclassified(100)
Otu01815	6	Bacteria(100)	Firmicutes(100)	Bacilli(100)	Lactobacillales(100)	Lactobacillaceae(100)	Lactobacillus(100)	Firm5(100)	Firm5_unclassified(100)
Otu01816	6	Bacteria(100)	Proteobacteria(100)	Gammaproteobacteria(100)	Gammaproteobacteria_unclassified(100)	Gammaproteobacteria_unclassified(100)	Gammaproteobacteria_unclassified(100)	Gammaproteobacteria_unclassified(100)	Gammaproteobacteria_unclassified(100)
Otu01817	6	Bacteria(100)	Firmicutes(100)	Bacilli(100)	Lactobacillales(100)	Lactobacillaceae(100)	Lactobacillus(100)	Firm5(100)	Firm5_unclassified(100)
Otu01818	6	Bacteria(100)	Firmicutes(100)	Bacilli(100)	Lactobacillales(100)	Lactobacillaceae(100)	Lactobacillus(100)	Lactobacillus_unclassified(100)	Lactobacillus_unclassified(100)
Otu01819	6	Bacteria(100)	Actinobacteria(100)	Actinobacteria(100)	Bifidobacteriales(100)	Bifidobacteriaceae(100)	Bifidobacteriaceae_unclassified(100)	Bifidobacteriaceae_unclassified(100)	Bifidobacteriaceae_unclassified(100)
Otu01820	6	Bacteria(100)	Proteobacteria(100)	Gammaproteobacteria(100)	Gammaproteobacteria_order_incertae_sedis(100)	Gammaproteobacteria_family_incertae_sedis(100)	Gamma2(100)	Gamma2_unclassified(100)	Gamma2_unclassified(100)
Otu01821	6	Bacteria(100)	Proteobacteria(100)	Alphaproteobacteria(100)	Rhodospirillales(100)	Acetobacteraceae(100)	Acetobacteraceae_unclassified(100)	Acetobacteraceae_unclassified(100)	Acetobacteraceae_unclassified(100)
Otu01822	6	Bacteria(100)	Firmicutes(100)	Bacilli(100)	Lactobacillales(100)	Lactobacillaceae(100)	Lactobacillus(100)	Lactobacillus_unclassified(100)	Lactobacillus_unclassified(100)
Otu01823	6	Bacteria(100)	Firmicutes(100)	Bacilli(100)	Lactobacillales(100)	Lactobacillaceae(100)	Lactobacillus(100)	Firm5(100)	Firm5_unclassified(100)
Otu01824	6	Bacteria(100)	Actinobacteria(100)	Actinobacteria(100)	Bifidobacteriales(100)	Bifidobacteriales_unclassified(100)	Bifidobacteriales_unclassified(100)	Bifidobacteriales_unclassified(100)	Bifidobacteriales_unclassified(100)
Otu01825	6	Bacteria(100)	Firmicutes(100)	Bacilli(100)	Lactobacillales(100)	Lactobacillaceae(100)	Lactobacillus(100)	Firm5(100)	Firm5_unclassified(100)
Otu01826	6	Bacteria(100)	Proteobacteria(100)	Alphaproteobacteria(100)	Rhizobiales(100)	Bartonellaceae(100)	Bartonella(100)	Bartonella_unclassified(100)	Bartonella_unclassified(100)
Otu01827	6	Bacteria(100)	Firmicutes(100)	Bacilli(100)	Lactobacillales(100)	Lactobacillaceae(100)	Lactobacillus(100)	Firm5(100)	Firm5_unclassified(100)
Otu01828	6	Bacteria(100)	Proteobacteria(100)	Gammaproteobacteria(100)	Gammaproteobacteria_order_incertae_sedis(100)	Gammaproteobacteria_family_incertae_sedis(100)	Gammaproteobacteria_family_incertae_sedis_unclassified(100)	Gammaproteobacteria_family_incertae_sedis_unclassified(100)	Gammaproteobacteria_family_incertae_sedis_unclassified(100)
Otu01829	6	Bacteria(100)	Proteobacteria(100)	Betaproteobacteria(100)	Neisseriales(100)	Neisseriaceae(100)	BetaSnodgrassella(100)	BetaSnodgrassella_unclassified(100)	BetaSnodgrassella_unclassified(100)
Otu01830	6	Bacteria(100)	Proteobacteria(100)	Betaproteobacteria(100)	Burkholderiales(100)	Comamonadaceae(100)	Comamonadaceae_unclassified(100)	Comamonadaceae_unclassified(100)	Comamonadaceae_unclassified(100)
Otu01831	6	Bacteria(100)	Proteobacteria(100)	Gammaproteobacteria(100)	Gammaproteobacteria_order_incertae_sedis(100)	Gammaproteobacteria_family_incertae_sedis(100)	Gamma-1Gilliamella(100)	Gamma-1Gilliamella_unclassified(100)	Gamma-1Gilliamella_unclassified(100)
Otu01832	6	Bacteria(100)	Bacteria_unclassified(100)	Bacteria_unclassified(100)	Bacteria_unclassified(100)	Bacteria_unclassified(100)	Bacteria_unclassified(100)	Bacteria_unclassified(100)	Bacteria_unclassified(100)
Otu01833	6	Bacteria(100)	Proteobacteria(100)	Gammaproteobacteria(100)	Enterobacteriales(100)	Enterobacteriaceae(100)	Enterobacteriaceae_unclassified(100)	Enterobacteriaceae_unclassified(100)	Enterobacteriaceae_unclassified(100)
Otu01834	6	Bacteria(100)	Proteobacteria(100)	Betaproteobacteria(100)	Neisseriales(100)	Neisseriaceae(100)	Neisseriaceae_unclassified(100)	Neisseriaceae_unclassified(100)	Neisseriaceae_unclassified(100)
Otu01835	6	Bacteria(100)	Proteobacteria(100)	Alphaproteobacteria(100)	Rhizobiales(100)	Bartonellaceae(100)	Bartonella(100)	Alpha1(100)	Alpha1_unclassified(100)
Otu01836	6	Bacteria(100)	Firmicutes(100)	Bacilli(100)	Lactobacillales(100)	Leuconostocaceae(100)	Fructobacillus(100)	Fructobacillus_unclassified(100)	Fructobacillus_unclassified(100)
Otu01837	6	Bacteria(100)	Proteobacteria(100)	Alphaproteobacteria(100)	Rhodospirillales(100)	Acetobacteraceae(100)	Saccharibacter(100)	Alpha2.2(100)	Alpha2.2_unclassified(100)
Otu01838	6	Bacteria(100)	Firmicutes(100)	Bacilli(100)	Lactobacillales(100)	Lactobacillaceae(100)	Lactobacillus(100)	Firm5(100)	Firm5_unclassified(100)
Otu01839	6	Bacteria(100)	Proteobacteria(100)	Gammaproteobacteria(100)	Gammaproteobacteria_order_incertae_sedis(100)	Gammaproteobacteria_family_incertae_sedis(100)	Gamma2(100)	Gamma2_unclassified(100)	Gamma2_unclassified(100)
Otu01840	6	Bacteria(100)	Proteobacteria(100)	Gammaproteobacteria(100)	Gammaproteobacteria_order_incertae_sedis(100)	Gammaproteobacteria_family_incertae_sedis(100)	Gamma2(100)	Gamma2_unclassified(100)	Gamma2_unclassified(100)
Otu01841	6	Bacteria(100)	Proteobacteria(100)	Gammaproteobacteria(100)	Gammaproteobacteria_order_incertae_sedis(100)	Gammaproteobacteria_family_incertae_sedis(100)	Gamma2(100)	Gamma2_unclassified(100)	Gamma2_unclassified(100)
Otu01842	6	Bacteria(100)	Proteobacteria(100)	Betaproteobacteria(100)	Neisseriales(100)	Neisseriaceae(100)	Neisseriaceae_unclassified(100)	Neisseriaceae_unclassified(100)	Neisseriaceae_unclassified(100)
Otu01843	6	Bacteria(100)	Proteobacteria(100)	Proteobacteria_unclassified(100)	Proteobacteria_unclassified(100)	Proteobacteria_unclassified(100)	Proteobacteria_unclassified(100)	Proteobacteria_unclassified(100)	Proteobacteria_unclassified(100)
Otu01844	6	Bacteria(100)	Firmicutes(100)	Bacilli(100)	Lactobacillales(100)	Lactobacillaceae(100)	Lactobacillus(100)	Firm5(100)	Firm5_unclassified(100)
Otu01845	6	Bacteria(100)	Firmicutes(100)	Bacilli(100)	Lactobacillales(100)	Lactobacillaceae(100)	Lactobacillus(100)	Firm5(84)	Firm5_unclassified(84)
Otu01846	6	Bacteria(100)	Proteobacteria(100)	Gammaproteobacteria(100)	Gammaproteobacteria_order_incertae_sedis(100)	Gammaproteobacteria_family_incertae_sedis(100)	Gammaproteobacteria_family_incertae_sedis_unclassified(100)	Gammaproteobacteria_family_incertae_sedis_unclassified(100)	Gammaproteobacteria_family_incertae_sedis_unclassified(100)
Otu01847	6	Bacteria(100)	Proteobacteria(100)	Betaproteobacteria(100)	Neisseriales(100)	Neisseriaceae(100)	Neisseriaceae_unclassified(100)	Neisseriaceae_unclassified(100)	Neisseriaceae_unclassified(100)
Otu01848	6	Bacteria(100)	Actinobacteria(100)	Actinobacteria(100)	Bifidobacteriales(100)	Bifidobacteriaceae(100)	BeeBifido(100)	BeeBifido_unclassified(100)	BeeBifido_unclassified(100)
Otu01849	6	Bacteria(100)	Proteobacteria(100)	Proteobacteria_unclassified(100)	Proteobacteria_unclassified(100)	Proteobacteria_unclassified(100)	Proteobacteria_unclassified(100)	Proteobacteria_unclassified(100)	Proteobacteria_unclassified(100)
Otu01850	6	Bacteria(100)	Proteobacteria(100)	Alphaproteobacteria(100)	Rhodospirillales(100)	Acetobacteraceae(100)	Acetobacteraceae_unclassified(67)	Acetobacteraceae_unclassified(67)	Acetobacteraceae_unclassified(67)
Otu01851	6	Bacteria(100)	Proteobacteria(100)	Betaproteobacteria(100)	Neisseriales(100)	Neisseriaceae(100)	Neisseriaceae_unclassified(100)	Neisseriaceae_unclassified(100)	Neisseriaceae_unclassified(100)
Otu01852	6	Bacteria(100)	Bacteria_unclassified(100)	Bacteria_unclassified(100)	Bacteria_unclassified(100)	Bacteria_unclassified(100)	Bacteria_unclassified(100)	Bacteria_unclassified(100)	Bacteria_unclassified(100)
Otu01853	6	Bacteria(100)	Proteobacteria(100)	Gammaproteobacteria(100)	Gammaproteobacteria_order_incertae_sedis(100)	Gammaproteobacteria_family_incertae_sedis(100)	Gamma2(100)	Gamma2_unclassified(100)	Gamma2_unclassified(100)
Otu01854	6	Bacteria(100)	Proteobacteria(100)	Gammaproteobacteria(100)	Gammaproteobacteria_order_incertae_sedis(100)	Gammaproteobacteria_family_incertae_sedis(100)	Gammaproteobacteria_family_incertae_sedis_unclassified(100)	Gammaproteobacteria_family_incertae_sedis_unclassified(100)	Gammaproteobacteria_family_incertae_sedis_unclassified(100)
Otu01855	6	Bacteria(100)	Firmicutes(100)	Bacilli(100)	Lactobacillales(100)	Lactobacillaceae(100)	Lactobacillus(100)	Firm5(100)	Firm5_unclassified(100)
Otu01856	6	Bacteria(100)	Actinobacteria(100)	Actinobacteria(100)	Bifidobacteriales(100)	Bifidobacteriaceae(100)	Bifidobacterium(100)	BeeBifido(100)	BeeBifido_unclassified(100)
Otu01857	6	Bacteria(100)	unclassified(100)	unclassified(100)	unclassified(100)	unclassified(100)	unclassified(100)	unclassified(100)	unclassified(100)
Otu01858	6	Bacteria(100)	Proteobacteria(100)	Gammaproteobacteria(100)	Gammaproteobacteria_order_incertae_sedis(100)	Gammaproteobacteria_family_incertae_sedis(100)	Gamma-1Gilliamella(67)	Gamma-1Gilliamella_unclassified(67)	Gamma-1Gilliamella_unclassified(67)
Otu01859	6	Bacteria(100)	Proteobacteria(100)	Gammaproteobacteria(100)	Gammaproteobacteria_order_incertae_sedis(100)	Gammaproteobacteria_family_incertae_sedis(100)	Gamma-1(100)	Gamma-1_unclassified(100)	Gamma-1_unclassified(100)
Otu01860	6	Bacteria(100)	Firmicutes(100)	Bacilli(100)	Lactobacillales(100)	Lactobacillaceae(100)	Lactobacillus(100)	Lactobacillus_unclassified(100)	Lactobacillus_unclassified(100)
Otu01861	6	Bacteria(100)	Proteobacteria(100)	Betaproteobacteria(100)	Neisseriales(100)	Neisseriaceae(100)	Neisseriaceae_unclassified(100)	Neisseriaceae_unclassified(100)	Neisseriaceae_unclassified(100)
Otu01862	6	Bacteria(100)	Proteobacteria(100)	Gammaproteobacteria(100)	Gammaproteobacteria_order_incertae_sedis(100)	Gammaproteobacteria_family_incertae_sedis(100)	Gammaproteobacteria_family_incertae_sedis_unclassified(100)	Gammaproteobacteria_family_incertae_sedis_unclassified(100)	Gammaproteobacteria_family_incertae_sedis_unclassified(100)
Otu01863	6	Bacteria(100)	Proteobacteria(100)	Betaproteobacteria(100)	Neisseriales(100)	Neisseriaceae(100)	Neisseriaceae_unclassified(100)	Neisseriaceae_unclassified(100)	Neisseriaceae_unclassified(100)
Otu01864	6	Bacteria(100)	Bacteria_unclassified(100)	Bacteria_unclassified(100)	Bacteria_unclassified(100)	Bacteria_unclassified(100)	Bacteria_unclassified(100)	Bacteria_unclassified(100)	Bacteria_unclassified(100)
Otu01865	6	Bacteria(100)	Firmicutes(100)	Bacilli(100)	Lactobacillales(100)	Lactobacillaceae(100)	Lactobacillus(100)	Firm5(100)	Firm5_unclassified(100)
Otu01866	6	Bacteria(100)	Proteobacteria(100)	Gammaproteobacteria(100)	Gammaproteobacteria_order_incertae_sedis(100)	Gammaproteobacteria_family_incertae_sedis(100)	Gammaproteobacteria_family_incertae_sedis_unclassified(100)	Gammaproteobacteria_family_incertae_sedis_unclassified(100)	Gammaproteobacteria_family_incertae_sedis_unclassified(100)
Otu01867	6	Bacteria(100)	Proteobacteria(100)	Betaproteobacteria(100)	Neisseriales(100)	Neisseriaceae(100)	Neisseriaceae_unclassified(100)	Neisseriaceae_unclassified(100)	Neisseriaceae_unclassified(100)
Otu01868	6	Bacteria(100)	Firmicutes(100)	Bacilli(100)	Lactobacillales(100)	Lactobacillaceae(100)	Lactobacillus(100)	Firm5(100)	Firm5_unclassified(100)
Otu01869	6	Bacteria(100)	Proteobacteria(100)	Betaproteobacteria(100)	Burkholderiales(100)	Oxalobacteraceae(100)	Oxalobacteraceae_unclassified(100)	Oxalobacteraceae_unclassified(100)	Oxalobacteraceae_unclassified(100)
Otu01870	6	Bacteria(100)	Firmicutes(100)	Bacilli(100)	Lactobacillales(100)	Lactobacillaceae(100)	Lactobacillus(100)	Firm5(100)	Firm5_unclassified(100)
Otu01871	6	Bacteria(100)	Proteobacteria(100)	Gammaproteobacteria(100)	Gammaproteobacteria_order_incertae_sedis(100)	Gammaproteobacteria_family_incertae_sedis(100)	Gammaproteobacteria_family_incertae_sedis_unclassified(100)	Gammaproteobacteria_family_incertae_sedis_unclassified(100)	Gammaproteobacteria_family_incertae_sedis_unclassified(100)
Otu01872	6	Bacteria(100)	Proteobacteria(100)	Gammaproteobacteria(84)	Gammaproteobacteria_order_incertae_sedis(84)	Gammaproteobacteria_family_incertae_sedis(84)	Gammaproteobacteria_family_incertae_sedis_unclassified(84)	Gammaproteobacteria_family_incertae_sedis_unclassified(84)	Gammaproteobacteria_family_incertae_sedis_unclassified(84)
Otu01873	6	Bacteria(100)	Firmicutes(100)	Bacilli(100)	Lactobacillales(100)	Lactobacillaceae(100)	Lactobacillus(100)	Firm5(100)	Firm5_unclassified(100)
Otu01874	6	Bacteria(100)	Actinobacteria(100)	Actinobacteria(100)	Bifidobacteriales(100)	Bifidobacteriaceae(100)	Bifidobacteriaceae_unclassified(100)	Bifidobacteriaceae_unclassified(100)	Bifidobacteriaceae_unclassified(100)
Otu01875	6	Bacteria(100)	Firmicutes(100)	Bacilli(100)	Lactobacillales(100)	Lactobacillaceae(100)	Lactobacillus(100)	Firm5(100)	Firm5_unclassified(100)
Otu01876	6	Bacteria(100)	Firmicutes(100)	Bacilli(100)	Lactobacillales(100)	Lactobacillaceae(100)	Lactobacillus(100)	Lactobacillus_unclassified(100)	Lactobacillus_unclassified(100)
Otu01877	6	Bacteria(100)	Proteobacteria(100)	Gammaproteobacteria(100)	Gammaproteobacteria_order_incertae_sedis(100)	Gammaproteobacteria_family_incertae_sedis(100)	Gammaproteobacteria_family_incertae_sedis_unclassified(100)	Gammaproteobacteria_family_incertae_sedis_unclassified(100)	Gammaproteobacteria_family_incertae_sedis_unclassified(100)
Otu01878	6	Bacteria(100)	Bacteria_unclassified(84)	Bacteria_unclassified(84)	Bacteria_unclassified(84)	Bacteria_unclassified(84)	Bacteria_unclassified(84)	Bacteria_unclassified(84)	Bacteria_unclassified(84)
Otu01879	6	Bacteria(100)	Actinobacteria(100)	Actinobacteria(100)	Bifidobacteriales(100)	Bifidobacteriaceae(100)	Bifidobacteriaceae_unclassified(84)	Bifidobacteriaceae_unclassified(84)	Bifidobacteriaceae_unclassified(84)
Otu01880	6	Bacteria(100)	Actinobacteria(100)	Actinobacteria(100)	Bifidobacteriales(100)	Bifidobacteriaceae(100)	Bifidobacteriaceae_unclassified(100)	Bifidobacteriaceae_unclassified(100)	Bifidobacteriaceae_unclassified(100)
Otu01881	6	Bacteria(100)	Proteobacteria(100)	Betaproteobacteria(100)	Neisseriales(100)	Neisseriaceae(100)	Neisseriaceae_unclassified(100)	Neisseriaceae_unclassified(100)	Neisseriaceae_unclassified(100)
Otu01882	6	Bacteria(100)	Proteobacteria(100)	Betaproteobacteria(100)	Neisseriales(100)	Neisseriaceae(100)	Neisseriaceae_unclassified(100)	Neisseriaceae_unclassified(100)	Neisseriaceae_unclassified(100)
Otu01883	6	Bacteria(100)	Firmicutes(100)	Bacilli(100)	Lactobacillales(100)	Lactobacillaceae(100)	Lactobacillus(100)	Firm4(100)	Firm4_unclassified(100)
Otu01884	6	Bacteria(100)	Proteobacteria(100)	Gammaproteobacteria(100)	Gammaproteobacteria_order_incertae_sedis(100)	Gammaproteobacteria_family_incertae_sedis(100)	Gamma2(67)	Gamma2_unclassified(67)	Gamma2_unclassified(67)
Otu01885	6	Bacteria(100)	Bacteria_unclassified(84)	Bacteria_unclassified(84)	Bacteria_unclassified(84)	Bacteria_unclassified(84)	Bacteria_unclassified(84)	Bacteria_unclassified(84)	Bacteria_unclassified(84)
Otu01886	6	Bacteria(100)	Proteobacteria(100)	Gammaproteobacteria(100)	Gammaproteobacteria_order_incertae_sedis(100)	Gammaproteobacteria_family_incertae_sedis(100)	Gammaproteobacteria_family_incertae_sedis_unclassified(100)	Gammaproteobacteria_family_incertae_sedis_unclassified(100)	Gammaproteobacteria_family_incertae_sedis_unclassified(100)
Otu01887	6	Bacteria(100)	Firmicutes(100)	Bacilli(100)	Lactobacillales(100)	Lactobacillaceae(100)	Lactobacillus(100)	Firm5(100)	Firm5_unclassified(100)
Otu01888	6	Bacteria(100)	Actinobacteria(100)	Actinobacteria(100)	Bifidobacteriales(100)	Bifidobacteriaceae(100)	BeeBifido(100)	BeeBifido_unclassified(100)	BeeBifido_unclassified(100)
Otu01889	6	Bacteria(100)	Proteobacteria(100)	Betaproteobacteria(84)	Neisseriales(84)	Neisseriaceae(84)	Neisseriaceae_unclassified(84)	Neisseriaceae_unclassified(84)	Neisseriaceae_unclassified(84)
Otu01890	6	Bacteria(100)	Firmicutes(100)	Bacilli(100)	Lactobacillales(100)	Lactobacillales_unclassified(100)	Lactobacillales_unclassified(100)	Lactobacillales_unclassified(100)	Lactobacillales_unclassified(100)
Otu01891	6	Bacteria(100)	Firmicutes(100)	Bacilli(100)	Lactobacillales(100)	Lactobacillaceae(100)	Lactobacillus(100)	Firm5(100)	Firm5_unclassified(100)
Otu01892	6	Bacteria(100)	Proteobacteria(100)	Gammaproteobacteria(100)	Gammaproteobacteria_order_incertae_sedis(100)	Gammaproteobacteria_family_incertae_sedis(100)	Gamma-1Gilliamella(100)	Gamma-1Gilliamella_unclassified(100)	Gamma-1Gilliamella_unclassified(100)
Otu01893	6	Bacteria(100)	Proteobacteria(100)	Betaproteobacteria(100)	Neisseriales(100)	Neisseriaceae(100)	Neisseriaceae_unclassified(100)	Neisseriaceae_unclassified(100)	Neisseriaceae_unclassified(100)
Otu01894	6	Bacteria(100)	Proteobacteria(100)	Gammaproteobacteria(100)	Gammaproteobacteria_order_incertae_sedis(100)	Gammaproteobacteria_family_incertae_sedis(100)	Gamma-1Gilliamella(100)	Gamma-1Gilliamella_unclassified(100)	Gamma-1Gilliamella_unclassified(100)
Otu01895	6	Bacteria(100)	Firmicutes(100)	Bacilli(100)	Lactobacillales(100)	Lactobacillaceae(100)	Lactobacillus(100)	Firm5(84)	Firm5_unclassified(84)
Otu01896	5	Bacteria(100)	Proteobacteria(100)	Gammaproteobacteria(100)	Gammaproteobacteria_order_incertae_sedis(100)	Gammaproteobacteria_family_incertae_sedis(100)	Gammaproteobacteria_family_incertae_sedis_unclassified(100)	Gammaproteobacteria_family_incertae_sedis_unclassified(100)	Gammaproteobacteria_family_incertae_sedis_unclassified(100)
Otu01897	5	Bacteria(100)	Firmicutes(100)	Bacilli(100)	Lactobacillales(100)	Lactobacillaceae(100)	Lactobacillus(100)	Lactobacillus_unclassified(100)	Lactobacillus_unclassified(100)
Otu01898	5	Bacteria(100)	Proteobacteria(100)	Betaproteobacteria(100)	Neisseriales(100)	Neisseriaceae(100)	Neisseriaceae_unclassified(100)	Neisseriaceae_unclassified(100)	Neisseriaceae_unclassified(100)
Otu01899	5	Bacteria(100)	Firmicutes(100)	Bacilli(100)	Lactobacillales(100)	Lactobacillaceae(100)	Lactobacillus(100)	Firm5(61)	Firm5_unclassified(61)
[truncated: 2,468 more rows]
