# Supplementary material for: Social Interaction is Unnecessary for Hindgut Microbiome Transmission in Honey Bees: The Effect of Diet and Social Exposure on Tissue-Specific Microbiome Assembly
Source: Microb Ecol. 2022 May 2;85(4):1498–513. doi: 10.1007/s00248-022-02025-5 (PMC10167169; doi:10.1007/s00248-022-02025-5)
Supplement: Supplementary file 2 — Supplementary file2 (XLSX 930 KB) [file 248_2022_2025_MOESM2_ESM.xlsx]

## Sheet: Ileum Data
Title: Social interaction is unnecessary for hindgut microbiome transmission in honey bees: The effect of diet and social exposure on tissue-specific microbiome assembly
Journal: Microbial Ecology
Authors: Kirk E. Anderson1,*, Vincent A. Ricigliano1,2, Duan C. Copeland3, Brendon M. Mott1 and Patrick Maes4
Corresponding Author: Kirk.Anderson@usda.gov
Absolute abundance of top eight OTUs, remaining OTUs (other) and fungi in the ileum.
Ileum	F5 (4)	F4 (4)	Bf (2)	Lk (5)	Sa (4)	Ga (4)	Fp (4)	Pa (1)	Others (4.2)	Fungi
C1D9IA	6.77755e+06	1.89951e+06	491737	20231.5	9.52144e+06	8.39607e+06	3.2539e+06	61818.4	124440	1.34335e+06
C1D9IB	1.14558e+07	157244	120141	49469.9	7.32331e+06	1.41166e+06	1.27491e+07	14134.3	982667	1.79351e+06
C1D9IC	7.42504e+06	359119	1.18412e+06	1.79624e+06	1.57915e+07	1.45362e+07	6.73268e+06	194119	2.57962e+07	2.26693e+06
C1D9ID	9.28141e+06	2.19938e+06	705838	16008.7	4.517e+06	1.57904e+07	2.16663e+06	1.37529e+06	1.8954e+06	1.39198e+06
C2D9IA	1.69238e+06	246693	556512	46182.2	3.72822e+06	4.1211e+06	3.78221e+06	39869.5	123801	2.5337e+06
C2D9IB	1.68118e+06	63759.9	384295	68010.6	6.14698e+06	3.76748e+06	1.70027e+06	17349.6	88400.6	1.0016e+06
C2D9ID	2.0173e+06	41508.2	1.01003e+06	30992.8	6.36183e+06	4.33623e+06	6.57167e+06	59033.9	154613	458243
C3D9IA	1.08967e+06	179902	204647	200635	1.75087e+06	2.18134e+06	3.20324e+06	107005	64967.4	409597
C3D9IB	1.18169e+06	269477	203064	50428.4	2.31002e+06	3.81792e+06	1.29268e+06	51328.9	171096	140629
C3D9IC	1.53917e+06	744885	77707.8	72823.3	4.65303e+06	9.03464e+06	3.91814e+06	51065.1	125284	1.0363e+06
C3D9ID	899340	234561	72873.3	135271	2.31676e+06	3.00052e+06	1.9598e+06	34159.3	33978.6	1.38222e+06
P1D9IA	3.81064e+07	1.08332e+07	4.84999e+06	9.09079e+06	5.81863e+07	27196.2	2.99657e+07	417009	984244	105892
P1D9IB	2.37623e+07	6.06205e+06	7.33804e+06	7.22542e+06	4.48365e+07	1.17699e+07	3.31165e+07	36326.9	838979	21999.7
P1D9IC	2.16004e+07	5.0171e+06	4.57214e+06	9.75816e+06	3.80026e+07	0.1	2.38066e+07	63946	525271	75908.5
P1D9ID	4.91927e+06	1.17237e+06	790909	5.34925e+06	1.37733e+07	3.07615e+06	9.8187e+06	0.1	273302	1.18692e+06
P2D9IA	1.37711e+07	611067	316577	20614.3	7.04494e+07	4.7759e+07	1.08777e+07	161970	560934	1.1621e+06
P2D9IB	1.95086e+07	392064	297428	24335	7.68716e+07	3.6516e+07	7.24642e+06	216311	1.30688e+06	80066.4
P2D9IC	6.01041e+06	190839	219262	11369.1	1.65583e+07	1.50976e+07	2.20175e+06	81208.1	255225	514800
P2D9ID	7.16835e+06	330326	1.01805e+06	23826.8	2.49735e+07	2.1968e+07	0.1	384478	281074	11467.3
P3D9IA	1.3528e+07	2.85089e+06	685597	4.54884e+06	2.83406e+07	23587.1	2.55652e+07	553509	958458	90676.3
P3D9IB	4.4148e+06	106817	525268	1.5954e+06	8.28473e+06	489.988	6.80202e+06	527228	198795	563661
P3D9IC	8.97196e+06	1.68275e+06	605176	2.07675e+06	1.63939e+07	6322.73	3.90564e+06	325169	472269	93131.3
P3D9ID	6.68072e+06	810968	637721	1.60913e+06	6.22634e+06	0.1	3.77501e+06	103509	291981	652734
PS1D9IA	2.61379e+07	12142.1	25903.1	3.64328e+06	211273	5666.31	44521	3.79481e+06	212005	1862.28
PS1D9IB	1.9133e+07	16729.5	4461.2	1.61317e+06	17287.1	10037.7	1.78448e+06	4.18014e+06	52578.4	2219.92
PS1D9IC	1.23066e+07	68442	179452	3.66115e+06	46323.6	12102.6	3338.64	8.8357e+06	77504	2044.22
PS1D9ID	7.84843e+06	16751	39345.4	515619	3506.02	34475.9	779.116	2.53447e+06	16138.8	1823.29
PS2D9IA	7.99317e+06	236674	317852	1.91873e+07	126912	62884.3	4573.4	3.27639e+07	280938	19801.6
PS2D9IB	1.90674e+07	636578	564096	1.63531e+07	2.78723e+07	29938.1	15756.9	2.03831e+07	435190	2419.62
PS2D9IC	8.09945e+06	307803	378216	1.88351e+07	2.17192e+07	56330	0.1	3.3114e+07	344877	1903.24
PS2D9ID	3.94244e+06	245006	727835	1.14276e+07	55066.5	38307.1	1.43468e+07	3.78506e+07	570046	2445.32
PS3D9IA	5.93319e+06	6629.03	14501	1.14086e+06	4.39712e+06	4143.14	1242.94	5.0132e+06	16178	1963.94
PS3D9IB	3.44909e+06	30060.6	17893.2	4580.66	3.64735e+06	10020.2	3.59045e+06	5.10028e+06	45329.5	3518.76
PS3D9IC	1.11808e+07	14115.2	21957	6273.44	2.09752e+07	1568.36	1.00877e+07	790453	61240.7	5411.15
PS3D9ID	8.32271e+06	253148	44787.6	34272.3	7.68497e+06	9.85523e+06	9736.44	179151	133528	1413.75
Sy1D9IA	2.9602e+06	94158.5	225188	154920	4570.8	21330.4	2.25935e+06	2.65716e+06	63120.6	6518.24
Sy1D9IB	8.86521e+06	4.04305e+06	1.55649e+06	205449	1.18593e+07	9543.68	1.57228e+07	1.57905e+06	250367	9969.88
Sy1D9IC	1.22268e+07	47095	24348.5	834768	18581.7	3203.74	579237	1.42169e+07	171782	7169.04
Sy1D9ID	1.43072e+07	4.99088e+06	1.99635e+06	3.06107e+06	2.82816e+06	166363	665450	4.65815e+06	1.74285e+06	6527.46
Sy2D9IA	1.19395e+07	47203.1	119453	33138.5	2.49579e+07	66469.7	1.70894e+06	5.61042e+06	35780.8	2333.88
Sy2D9IB	3.36628e+06	15619.5	90329.4	0.1	825949	40460	2.95735e+06	4.77692e+06	23120	3474.41
Sy2D9IC	1.27991e+07	26095.1	170622	11240.9	8.86579e+06	126962	9032.9	1.93304e+06	16249.7	2766.34
Sy2D9ID	7.8019e+06	44651	99606.1	165323	41788.7	1.28326e+07	6869.38	3.68428e+06	94862.9	33049.5
Sy3D9IA	858320	3.49729e+06	19020.1	1476.19	109721	12632.8	2.24452e+06	127179	54613.6	5214.35
Sy3D9IB	2.35247e+06	551356	40829.4	8803.83	6.33892e+06	149920	23285.5	146730	107086	11720.6
Sy3D9IC	4.72794e+06	26702.1	241431	213172	1.17078e+07	31708.7	373829	1.58388e+07	37086.2	5695.42
Sy3D9ID	2.41802e+06	42420	608020	798.494	484253	56809.5	5572.82	349008	602356	7602.14

## Sheet: Ileum ANOVA
Anova results comparing absolute abundance of top eight OTUs, remaining OTUs (other) and fungi in the ileum.
	Pairwise Correlations
	Variable	by Variable	Spearman Correlation	Signif Prob	Count	Lower 95%	Upper 95%
	F4 (4)	F5 (4)	0.1471	0.3238	47	-0.1463	0.4167
	Bf (2)	F5 (4)	0.2122	0.1521	47	-0.0798	0.4707
	Bf (2)	F4 (4)	0.6687	0.0001	47	0.4722	0.8019
	Lk (5)	F5 (4)	0.4163	0.0036	47	0.1467	0.6284
	Lk (5)	F4 (4)	0.3019	0.0392	47	0.0162	0.5421
	Lk (5)	Bf (2)	0.3227	0.0269	47	0.0392	0.5582
	Sa (4)	F5 (4)	0.2002	0.1774	47	-0.0923	0.4608
	Sa (4)	F4 (4)	0.4331	0.0024	47	0.1667	0.6406
	Sa (4)	Bf (2)	0.4805	0.0006	47	0.2242	0.6746
	Sa (4)	Lk (5)	-0.008	0.9574	47	-0.2945	0.2798
	Ga (4)	F5 (4)	-0.215	0.1466	47	-0.473	0.0769
	Ga (4)	F4 (4)	0.0475	0.7512	47	-0.243	0.3302
	Ga (4)	Bf (2)	0.0534	0.7216	47	-0.2374	0.3354
	Ga (4)	Lk (5)	-0.2557	0.0827	47	-0.5058	0.0339
	Ga (4)	Sa (4)	0.1513	0.3102	47	-0.1421	0.4202
	Fp (4)	F5 (4)	-0.0414	0.7823	47	-0.3247	0.2487
	Fp (4)	F4 (4)	0.3014	0.0395	47	0.0156	0.5417
	Fp (4)	Bf (2)	0.1827	0.2191	47	-0.1103	0.4464
	Fp (4)	Lk (5)	-0.0706	0.6372	47	-0.3507	0.221
	Fp (4)	Sa (4)	0.1715	0.2491	47	-0.1217	0.4371
	Fp (4)	Ga (4)	-0.0652	0.6631	47	-0.3459	0.2262
	Pa (1)	F5 (4)	0.2629	0.0742	47	-0.0262	0.5115
	Pa (1)	F4 (4)	-0.3294	0.0238	47	-0.5633	-0.0467
	Pa (1)	Bf (2)	-0.2316	0.1173	47	-0.4864	0.0595
	Pa (1)	Lk (5)	0.0579	0.6989	47	-0.2331	0.3394
	Pa (1)	Sa (4)	-0.3433	0.0182	47	-0.5739	-0.0622
	Pa (1)	Ga (4)	-0.2758	0.0606	47	-0.5216	0.0124
	Pa (1)	Fp (4)	-0.3525	0.0151	47	-0.5809	-0.0727
	Others (4.2)	F5 (4)	0.3617	0.0125	47	0.0832	0.5878
	Others (4.2)	F4 (4)	0.6016	0.0001	47	0.3801	0.7579
	Others (4.2)	Bf (2)	0.6326	0.0001	47	0.4221	0.7783
	Others (4.2)	Lk (5)	0.354	0.0146	47	0.0744	0.582
	Others (4.2)	Sa (4)	0.3723	0.01	47	0.0954	0.5958
	Others (4.2)	Ga (4)	0.1641	0.2705	47	-0.1292	0.4309
	Others (4.2)	Fp (4)	0.2135	0.1496	47	-0.0785	0.4717
	Others (4.2)	Pa (1)	-0.1504	0.313	47	-0.4194	0.1429
	Fungi	F5 (4)	-0.2784	0.0581	47	-0.5237	0.0096
	Fungi	F4 (4)	0.3773	0.0089	47	0.1011	0.5995
	Fungi	Bf (2)	0.3835	0.0078	47	0.1083	0.6042
	Fungi	Lk (5)	-0.0078	0.9583	47	-0.2943	0.28
	Fungi	Sa (4)	0.3818	0.0081	47	0.1063	0.6029
	Fungi	Ga (4)	0.3349	0.0214	47	0.0528	0.5675
	Fungi	Fp (4)	0.4788	0.0007	47	0.2222	0.6734
	Fungi	Pa (1)	-0.6429	0.0001	47	-0.7851	-0.4363
	Fungi	Others (4.2)	0.3954	0.0059	47	0.1221	0.613

## Sheet: Ileum MANOVA
Manova results comparing ratio abundance (centered log ratios) of top eight OTUs, remaining OTUs (other) in the ileum.
		The SAS System
		The GLM Procedure
		Class Level Information
		Class	Levels	Values
		Treatment	4	Colony control, Fresh Pollen, Autoclaved pollen, No pollen
		Group	12	1 2 3 4 5 6 7 8 9 10 11 12
		Number of Observations Read	47
		Number of Observations Used	47
		The SAS System
		The GLM Procedure
		Multivariate Analysis of Variance
		E = Type III SSCP Matrix for Group(Treatment)
			F5	F4	Bf	Lk	Sa	Ga	Fp	Pa	Others
		F5	14.5284	-11.3438	-5.76156	-14.4422	-5.48203	10.7855	9.45059	3.24456	-0.979413
		F4	-11.3438	23.6629	5.72365	40.3469	-11.4211	-44.1925	8.94921	-18.1511	6.426
		Bf	-5.76156	5.72365	14.0941	28.9204	-7.89281	-24	-1.18173	-9.45275	-0.449263
		Lk	-14.4422	40.3469	28.9204	167.491	-89.7294	-161.707	36.2855	-11.6335	4.46774
		Sa	-5.48203	-11.4211	-7.89281	-89.7294	84.1795	52.5778	-1.79885	-12.4118	-8.02128
		Ga	10.7855	-44.1925	-24	-161.707	52.5778	270.462	-109.294	13.2202	-7.85226
		Fp	9.45059	8.94921	-1.18173	36.2855	-1.79885	-109.294	105.106	-37.6251	-9.89137
		Pa	3.24456	-18.1511	-9.45275	-11.6335	-12.4118	13.2202	-37.6251	69.4166	3.39292
		Others	-0.979413	6.426	-0.449263	4.46774	-8.02128	-7.85226	-9.89137	3.39292	12.9069
		The SAS System
		The GLM Procedure
		Multivariate Analysis of Variance
		H = Type III SSCP Matrix for Treatment
			F5	F4	Bf	Lk	Sa	Ga	Fp	Pa	Others
		F5	27.9	-8.08821	-8.65954	32.9635	-19.7043	-53.0183	-49.8963	79.3718	-0.868752
		F4	-8.08821	15.7	12.6325	-17.201	20.4933	-7.66587	28.9156	-46.5838	1.79748
		Bf	-8.65954	12.6325	10.4624	-18.6496	16.2828	0.165272	27.0083	-40.5162	1.27406
		Lk	32.9635	-17.201	-18.6496	110.175	-5.3586	-79.2271	-81.7252	56.6787	2.34384
		Sa	-19.7043	20.4933	16.2828	-5.3586	40.6867	0.199366	45.5097	-102.112	4.00337
		Ga	-53.0183	-7.66587	0.165272	-79.2271	0.199366	153.743	76.3504	-87.6372	-2.91006
		Fp	-49.8963	28.9156	27.0083	-81.7252	45.5097	76.3504	108.016	-156.482	2.30311
		Pa	79.3718	-46.5838	-40.5162	56.6787	-102.112	-87.6372	-156.482	305.701	-8.4198
		Others	-0.868752	1.79748	1.27406	2.34384	4.00337	-2.91006	2.30311	-8.4198	0.476749
		Characteristic Roots and Vectors of: E Inverse * H, where
		H = Type III SSCP Matrix for Treatment
		E = Type III SSCP Matrix for Group(Treatment)
		Characteristic Root	Percent	Characteristic Vector V'EV=1
				F5	F4	Bf	Lk	Sa	Ga	Fp	Pa	Others
		594.182	96.04	-1.27684	-3.31451	-3.14592	0.452911	-0.00674635	-1.00994	-1.48095	-1.77141	0
		21.8302	3.53	0.732731	0.62276	0.330058	0.217939	0.319636	0.193429	0.120291	0.336967	0
		2.64871	0.43	0.142068	0.0907748	0.0917143	-0.0253546	0.0541822	-0.0376044	-0.0532005	-0.0856631	0
		0	0	0	0	0	0	0	0	0	0	0
		0	0	0.188388	0.187969	0.0842205	0.0768806	0.0362781	0.122095	0.0257117	0.0369196	0
		0	0	0.260233	0.38377	0.243404	0.308257	0.309716	0.297029	0.284021	0.30001	0
		0	0	0.0021718	-0.159581	0.232355	0.0118961	-0.0085028	-0.00065711	-0.00132777	0	0
		0	0	0.168289	0.0164391	-0.00672615	0.0370052	-0.00733036	0.0389027	0.0786081	0	0
		MANOVA Test Criteria and F Approximations for the Hypothesis of No Overall Treatment Effect
		H = Type III SSCP Matrix for Treatment
		E = Type III SSCP Matrix for Group(Treatment)
		S=3 M=2 N=-0.5
		Statistic	Value	F Value	Num DF	Den DF	Pr > F
		Wilks' Lambda	2.017e-05	5.92	24	3.5015	0.0629
		Pillai's Trace	2.68045	3.15	24	9	0.039
		Hotelling-Lawley Trace	618.661	.	24	-1	.
		Roy's Greatest Root	594.182	222.82	8	3	0.0005
		NOTE: F Statistic for Roy's Greatest Root is an upper bound.
		The SAS System
		The GLM Procedure
		Multivariate Analysis of Variance
		E = Error SSCP Matrix
			F5	F4	Bf	Lk	Sa	Ga	Fp	Pa	Others
		F5	13.8773	-0.798311	4.30315	6.4626	8.44808	-21.5093	-24.8449	10.4461	3.61538
		F4	-0.798311	49.6506	5.67366	-20.5005	3.78229	3.24133	-26.1719	-14.4312	-0.445972
		Bf	4.30315	5.67366	34.689	-5.22017	8.15799	-11.7513	-56.4983	12.9177	7.72825
		Lk	6.4626	-20.5005	-5.22017	127.806	-2.40593	-3.50974	-103.905	3.04223	-1.76998
		Sa	8.44808	3.78229	8.15799	-2.40593	99.076	-44.184	-54.1254	-12.4221	-6.3269
		Ga	-21.5093	3.24133	-11.7513	-3.50974	-44.184	267.366	-100.361	-87.473	-1.81895
		Fp	-24.8449	-26.1719	-56.4983	-103.905	-54.1254	-100.361	423.174	-35.0548	-22.2123
		Pa	10.4461	-14.4312	12.9177	3.04223	-12.4221	-87.473	-35.0548	128.254	-5.27883
		Others	3.61538	-0.445972	7.72825	-1.76998	-6.3269	-1.81895	-22.2123	-5.27883	26.5093
		Partial Correlation Coefficients from the Error SSCP Matrix / Prob > |r|
		DF = 35	F5	F4	Bf	Lk	Sa	Ga	Fp	Pa	Others
		F5	1	-0.030413	0.196127	0.153454	0.227835	-0.353119	-0.32421	0.247609	0.188496
				0.8602	0.2516	0.3716	0.1814	0.0346	0.0537	0.1454	0.2709
		F4	-0.030413	1	0.136711	-0.257352	0.053927	0.028132	-0.180557	-0.180844	-0.012293
			0.8602		0.4266	0.1297	0.7548	0.8706	0.292	0.2912	0.9433
		Bf	0.196127	0.136711	1	-0.078399	0.139156	-0.122022	-0.466315	0.193666	0.254851
			0.2516	0.4266		0.6495	0.4183	0.4784	0.0041	0.2577	0.1336
		Lk	0.153454	-0.257352	-0.078399	1	-0.021381	-0.018987	-0.446786	0.023762	-0.030408
			0.3716	0.1297	0.6495		0.9015	0.9125	0.0063	0.8906	0.8603
		Sa	0.227835	0.053927	0.139156	-0.021381	1	-0.271473	-0.264337	-0.110199	-0.123455
			0.1814	0.7548	0.4183	0.9015		0.1092	0.1193	0.5223	0.4732
		Ga	-0.353119	0.028132	-0.122022	-0.018987	-0.271473	1	-0.298369	-0.472373	-0.021606
			0.0346	0.8706	0.4784	0.9125	0.1092		0.0771	0.0036	0.9005
		Fp	-0.32421	-0.180557	-0.466315	-0.446786	-0.264337	-0.298369	1	-0.150471	-0.209718
			0.0537	0.292	0.0041	0.0063	0.1193	0.0771		0.381	0.2196
		Pa	0.247609	-0.180844	0.193666	0.023762	-0.110199	-0.472373	-0.150471	1	-0.090532
			0.1454	0.2912	0.2577	0.8906	0.5223	0.0036	0.381		0.5995
		Others	0.188496	-0.012293	0.254851	-0.030408	-0.123455	-0.021606	-0.209718	-0.090532	1
			0.2709	0.9433	0.1336	0.8603	0.4732	0.9005	0.2196	0.5995
		The SAS System
		The GLM Procedure
		Multivariate Analysis of Variance
		Characteristic Roots and Vectors of: E Inverse * H, where
		H = Type III SSCP Matrix for Group(Treatment)
		E = Error SSCP Matrix
		Characteristic Root	Percent	Characteristic Vector V'EV=1
				F5	F4	Bf	Lk	Sa	Ga	Fp	Pa	Others
		4.9511	55.3	-0.0987033	0.0560551	0.0704335	0.0690637	-0.0356386	-0.038525	0.0120342	-0.0292612	0
		1.84594	20.62	0.357828	0.0623167	0.128617	0.0923624	0.0298251	0.0895968	0.101556	0.0455982	0
		0.970101	10.84	0.0732075	0.070639	0.20133	0.0943945	0.14599	0.0995962	0.113469	0.0491701	0
		0.597254	6.67	0.0365626	0.0578514	0.182036	0.112963	0.0670426	0.123011	0.0892623	0.128473	0
		0.351151	3.92	-0.0542068	-0.0349179	-0.028804	-0.0660106	-0.0857472	-0.0365776	-0.0700976	-0.10578	0
		0.206441	2.31	0.0901637	0.165209	-0.0076072	0.105551	0.0871002	0.105519	0.0914057	0.0918818	0
		0.0301748	0.34	0.122367	0.0959422	0.0465587	0.0415473	0.0594814	0.0300639	0.0106897	0.0444981	0
		0.00088281	0.01	-0.0387143	-0.0991778	-0.0937364	0.0131696	-0.00056968	-0.0302356	-0.0441459	-0.0529873	0
		MANOVA Test Criteria and F Approximations for the Hypothesis of No Overall Group(Treatment) Effect
		H = Type III SSCP Matrix for Group(Treatment)
		E = Error SSCP Matrix
		S=8 M=-0.5 N=13
		Statistic	Value	F Value	Num DF	Den DF	Pr > F
		Wilks' Lambda	0.0111637	3.1	64	167.99	<.0001
		Pillai's Trace	2.8081	2.37	64	280	<.0001
		Hotelling-Lawley Trace	8.95305	3.72	64	88.189	<.0001
		Roy's Greatest Root	4.9511	21.66	8	35	<.0001
		NOTE: F Statistic for Roy's Greatest Root is an upper bound.
		The SAS System
		The GLM Procedure
		Least Squares Means
		Adjustment for Multiple Comparisons: Tukey-Kramer
		Treatment	F5 LSMEAN	LSMEAN Number
		Colony	1.39513	1
		Pollen	2.38917	2
		A. pollen	3.51959	3
		No pollen	2.95836	4
		Least Squares Means for effect Treatment
		Pr > |t| for H0: LSMean(i)=LSMean(j)
		Dependent Variable: F5
		i/j	1	2	3	4
		1		0.0033	<.0001	<.0001
		2	0.0033		0.0005	0.1392
		3	<.0001	0.0005		0.1478
		4	<.0001	0.1392	0.1478
		Tukey-Kramer Comparison Lines for Least Squares Means of Treatment
		LS-means with the same letter
		are not significantly different.
				F5 LSMEAN	Treatment	LSMEAN Number
			A	3.51959	A. pollen	3
			A
		B	A	2.95836	No pollen	4
		B
		B		2.38917	Pollen	2
			C	1.39513	Colony	1
		Treatment	F4 LSMEAN	LSMEAN Number
		Colony	-0.895458	1
		Pollen	0.0451372	2
		A. Pollen	-1.54142	3
		No Pollen	-0.572951	4
		Least Squares Means for effect Treatment
		Pr > |t| for H0: LSMean(i)=LSMean(j)
		Dependent Variable: F4
		i/j	1	2	3	4
		1		0.2538	0.5734	0.9164
		2	0.2538		0.0126	0.5869
		3	0.5734	0.0126		0.2105
		4	0.9164	0.5869	0.2105
		Tukey-Kramer Comparison Lines for Least Squares Means of Treatment
		LS-means with the same letter are
		not significantly different.
				F4 LSMEAN	Treatment	LSMEAN Number
			A	0.0451372	Pollen	2
			A
		B	A	-0.572951	No Pollen	4
		B	A
		B	A	-0.895458	Colony	1
		B
		B		-1.54142	A. pollen	3
		Treatment	Bf LSMEAN	LSMEAN Number
		Colony	-0.679773	1
		Pollen	-0.110186	2
		A. pollen	-1.40005	3
		No pollen	-0.510286	4
		Least Squares Means for effect Treatment
		Pr > |t| for H0: LSMean(i)=LSMean(j)
		Dependent Variable: Bf
		i/j	1	2	3	4
		1		0.5297	0.3264	0.977
		2	0.5297		0.0158	0.7592
		3	0.3264	0.0158		0.1461
		4	0.977	0.7592	0.1461
		Tukey-Kramer Comparison Lines for Least Squares Means of Treatment
		LS-means with the same letter
		are not significantly different.
				Bf LSMEAN	Treatment	LSMEAN Number
			A	-0.110186	Pollen	2
			A
		B	A	-0.510286	Syrup	4
		B	A
		B	A	-0.679773	Colony	1
		B
		B		-1.40005	Slurry	3
		Treatment	Lk LSMEAN	LSMEAN Number
		Colony	-2.22807	1
		Pollen	-0.402225	2
		Slurry	1.26968	3
		Syrup	-2.52624	4
		Least Squares Means for effect Treatment
		Pr > |t| for H0: LSMean(i)=LSMean(j)
		Dependent Variable: Lk
		i/j	1	2	3	4
		1		0.1228	0.0006	0.9821
		2	0.1228		0.1596	0.0471
		3	0.0006	0.1596		0.0001
		4	0.9821	0.0471	0.0001
		Tukey-Kramer Comparison Lines for Least Squares Means of Treatment
		LS-means with the same letter
		are not significantly different.
				Lk LSMEAN	Treatment	LSMEAN Number
			A	1.26968	Slurry	3
			A
		B	A	-0.402225	Pollen	2
		B
		B	C	-2.22807	Colony	1
			C
			C	-2.52624	Syrup	4
		Treatment	Sa LSMEAN	LSMEAN Number
		Colony	2.01489	1
		Pollen	3.20744	2
		Slurry	0.8642	3
		Syrup	1.09804	4
		Least Squares Means for effect Treatment
		Pr > |t| for H0: LSMean(i)=LSMean(j)
		Dependent Variable: Sa
		i/j	1	2	3	4
		1		0.3441	0.3752	0.5696
		2	0.3441		0.0085	0.0205
		3	0.3752	0.0085		0.9862
		4	0.5696	0.0205	0.9862
		Tukey-Kramer Comparison Lines for Least Squares Means of Treatment
		LS-means with the same letter
		are not significantly different.
				Sa LSMEAN	Treatment	LSMEAN Number
			A	3.20744	Pollen	2
			A
		B	A	2.01489	Colony	1
		B
		B		1.09804	No pollen	4
		B
		B		0.8642	A. pollen	3
		Treatment	Ga LSMEAN	LSMEAN Number
		Colony	2.01579	1
		Pollen	-2.59599	2
		Slurry	-2.40167	3
		Syrup	-1.53521	4
		Least Squares Means for effect Treatment
		Pr > |t| for H0: LSMean(i)=LSMean(j)
		Dependent Variable: Ga
		i/j	1	2	3	4
		1		0.0018	0.0029	0.0209
		2	0.0018		0.9981	0.7836
		3	0.0029	0.9981		0.8683
		4	0.0209	0.7836	0.8683
		Tukey-Kramer Comparison Lines for Least Squares Means of Treatment
		LS-means with the same letter
		are not significantly different.
			Ga LSMEAN	Treatment	LSMEAN Number
		A	2.01579	Colony	1
		B	-1.53521	No pollen	4
		B
		B	-2.40167	A. pollen	3
		B
		B	-2.59599	Pollen	2
		Treatment	Fp LSMEAN	LSMEAN Number
		Colony	1.67544	1
		Pollen	0.933388	2
		Slurry	-2.36701	3
		Syrup	0.0880629	4
		Least Squares Means for effect Treatment
		Pr > |t| for H0: LSMean(i)=LSMean(j)
		Dependent Variable: Fp
		i/j	1	2	3	4
		1		0.9565	0.0421	0.6988
		2	0.9565		0.1117	0.9328
		3	0.0421	0.1117		0.3242
		4	0.6988	0.9328	0.3242
		Tukey-Kramer Comparison Lines for Least Squares Means of Treatment
		LS-means with the same letter are
		not significantly different.
				Fp LSMEAN	Treatment	LSMEAN Number
			A	1.67544	Colony	1
			A
		B	A	0.933388	Pollen	2
		B	A
		B	A	0.0880629	Syrup	4
		B
		B		-2.36701	Slurry	3
		Treatment	Pa LSMEAN	LSMEAN Number
		Colony	-2.34539	1
		Pollen	-2.71167	2
		Slurry	3.01708	3
		Syrup	2.01994	4
		Least Squares Means for effect Treatment
		Pr > |t| for H0: LSMean(i)=LSMean(j)
		Dependent Variable: Pa
		i/j	1	2	3	4
		1		0.968	<.0001	<.0001
		2	0.968		<.0001	<.0001
		3	<.0001	<.0001		0.584
		4	<.0001	<.0001	0.584
		Tukey-Kramer Comparison Lines for Least Squares Means of Treatment
		LS-means with the same letter
		are not significantly different.
			Pa LSMEAN	Treatment	LSMEAN Number
		A	3.01708	Slurry	3
		A
		A	2.01994	Syrup	4
		B	-2.34539	Colony	1
		B
		B	-2.71167	Pollen	2
		Treatment	Others LSMEAN	LSMEAN Number
		Colony	-0.95255	1
		Pollen	-0.755068	2
		Slurry	-0.960413	3
		Syrup	-1.01972	4
		Least Squares Means for effect Treatment
		Pr > |t| for H0: LSMean(i)=LSMean(j)
		Dependent Variable: Others
		i/j	1	2	3	4
		1		0.9483	1	0.9977
		2	0.9483		0.938	0.8782
		3	1	0.938		0.9983
		4	0.9977	0.8782	0.9983
		Tukey-Kramer Comparison Lines for Least Squares Means of Treatment
		LS-means with the same letter
		are not significantly different.
			Others LSMEAN	Treatment	LSMEAN Number
		A	-0.755068	Pollen	2
		A
		A	-0.95255	Colony	1
		A
		A	-0.960413	Slurry	3
		A
		A	-1.01972	Syrup	4

## Sheet: Rectum Data
Absolute abundance of top eight OTUs, remaining OTUs (other) and fungi in the rectum.
Rectum	F5	F4	Bf	Lk	Sa	Ga	Fp	Pa	Others	Fungi
C1D9RA	9.10299e+07	9.7518e+07	8.75898e+06	59474.6	4.25108e+06	8.15748e+06	2.16271e+06	270339	1.17533e+07	2.68976e+06
C1D9RB	2.5478e+07	1.02447e+07	1.74603e+07	145436	8.73552e+06	6.10618e+06	244621	37428.4	5.2387e+06	499015
C1D9RC	2.35306e+07	1.80839e+07	1.57472e+07	16034.5	7.47942e+06	6.72947e+06	262231	46767.3	1.01647e+06	478210
C1D9RD	1.33725e+07	7.29824e+06	7.57998e+06	109997	3.14469e+06	6.49098e+06	259808	20244.8	1.74169e+06	153922
C2D9RA	1.38597e+07	1.36966e+07	1.17413e+07	16890.6	3.45671e+06	5.10941e+06	2.16411e+06	51610.2	768567	325750
C2D9RB	2.60829e+07	2.87766e+07	1.97327e+07	33487.9	1.20096e+07	1.1591e+07	1.53416e+06	83719.8	2.72289e+06	2.00142e+06
C2D9RC	2.11776e+07	1.63508e+07	1.70092e+07	130465	4.9793e+06	8.92525e+06	341403	73157.8	4.9425e+06	453940
C2D9RD	3.1948e+07	2.48884e+07	2.25515e+07	144862	1.40409e+07	1.29764e+07	5.63788e+06	58727.9	915876	1.87002e+06
C3D9RA	2.29803e+07	7.28349e+06	6.79443e+06	223240	4.69134e+06	3.82114e+06	681582	101119	165754	39036.7
C3D9RB	3.19955e+07	1.63432e+07	1.33576e+07	127110	1.30971e+07	1.45123e+07	641092	199533	1.09796e+06	406813
C3D9RC	5.45229e+07	1.29796e+07	1.88956e+07	129017	1.5404e+07	1.72909e+07	647771	225779	880589	246655
C3D9RD	6.99806e+07	3.75806e+07	2.62457e+07	344834	4.506e+06	3.21446e+07	610644	367185	1.13272e+06	363645
P1D9RA	2.08775e+07	8.07273e+06	1.4023e+07	239989	6.70291e+06	0.1	146230	21504.4	402439	2665.92
P1D9RB	3.62496e+07	1.77168e+07	2.38337e+07	1.22771e+06	1.21348e+07	3.842e+06	938436	100868	540366	6050.45
P1D9RC	2.94188e+07	1.20781e+07	9.42512e+06	312075	4.28087e+06	11092.7	661866	66556.3	164630	3797.54
P1D9RD	3.30744e+07	1.20131e+07	1.87955e+07	117928	5.55445e+06	1.20055e+06	1.70965e+06	97259.8	306832	6576.89
P2D9RA	5.32468e+07	1.911e+07	9.15282e+06	27267.6	1.26226e+07	7.1123e+06	2.29957e+06	118160	484757	8732.59
P2D9RB	1.591e+08	2.99155e+07	4.38768e+07	144935	2.99891e+07	3.68339e+07	758644	271753	1.34798e+06	9636.41
P2D9RC	3.44825e+07	5.23486e+06	1.30472e+07	146806	8.63044e+06	9.55498e+06	1.39521e+06	50429.4	340199	9624.45
P2D9RD	1.09961e+08	2.29712e+07	1.55508e+07	663579	1.63317e+07	1.94328e+07	2.82843e+06	224182	1.4063e+07	138237
P3D9RA	7.97577e+07	3.45152e+07	2.40418e+07	1.7283e+06	7.25655e+06	3.11866e+06	7.4157e+06	13544.7	1.28352e+06	78062.5
P3D9RB	5.95282e+07	1.17212e+07	3.16464e+07	1.47285e+06	8.29393e+06	9168.62	1.80622e+06	205377	736982	37059
P3D9RC	1.22193e+08	2.0845e+07	2.32323e+07	319685	7.09989e+06	6889.75	27559	137795	574146	76237.7
P3D9RD	2.43988e+07	3.97462e+06	6.14271e+06	463459	966435	10081	116268	61830.3	355236	9384.86
PS1D9RA	7.36408e+07	1.36097e+07	1.16833e+07	1.41638e+06	2.00532e+06	12842.8	154114	601779	2.06359e+06	6656.7
PS1D9RB	1.90523e+08	3.24498e+07	4.56231e+07	3.97837e+06	125580	0.1	43952.9	703246	1.495e+06	1363.35
PS1D9RC	6.42672e+07	1.00584e+07	2.97541e+07	782044	3.34129e+06	0.1	0.1	465203	631646	357.939
PS1D9RD	6.55761e+07	8.47032e+06	2.76902e+07	2.4213e+06	34453.7	47705.2	0.1	286231	590635	12833.4
PS2D9RA	4.81945e+07	4.61114e+06	1.40688e+07	2.41515e+06	27578.6	1838.57	0.1	227983	271408	1196.86
PS2D9RB	4.27397e+07	1.21938e+07	5.00259e+06	5.13018e+06	5.12411e+06	2531.67	1265.84	374688	603985	94793.6
PS2D9RC	3.56283e+07	3.52244e+06	28515.3	2.55307e+06	3.01074e+06	792.092	0.1	231291	174260	45600.2
PS2D9RD	1.7255e+07	415234	7.92629e+06	3.21936e+06	6049.77	1649.94	1.79238e+06	3.81685e+06	195897	21892.6
PS3D9RA	7.23163e+07	73878.3	16886.5	707543	1.56411e+06	6332.43	10554	5.09127e+06	126649	3407
PS3D9RB	6.62432e+07	2.16496e+06	1.15464e+06	285053	6.17013e+06	0.1	3.1031e+06	207475	356531	550576
PS3D9RC	9.2268e+07	52231.1	27856.6	1.47083e+06	1.63657e+06	0.1	431777	4.88883e+07	550499	520198
PS3D9RD	7.6161e+07	1.26342e+07	719159	932812	1.06373e+07	1.11609e+07	69821.2	600463	731461	1339.02
Sy1D9RA	8.30659e+07	1.38085e+07	0.1	1.82956e+06	54235.9	3615.73	1.68493e+06	8.19323e+06	380512	1389.39
Sy1D9RB	1.39602e+08	2.24817e+07	2.06761e+07	2.83168e+06	4.64717e+07	836733	1.08115e+07	2.53222e+06	948927	1952.04
Sy1D9RC	1.04788e+08	2.10144e+06	1.38679e+06	1.48562e+06	47820.4	31880.2	236445	7.18368e+06	569290	2249.91
Sy1D9RD	4.66271e+07	1.23963e+06	33573.4	1.1291e+06	14204.1	100720	4.21347e+06	2.69104e+06	1.10682e+06	1382.66
Sy2D9RA	1.49883e+06	62358	881673	29331.4	890984	1371.3	125293	110859	5773.89	536.01
Sy2D9RB	1.04689e+06	4375.33	5401.64	26100.7	935619	5887.79	446824	169179	4990.09	373.45
Sy2D9RC	1.65284e+07	6126.15	17821.5	90889.8	6.18574e+06	287372	8353.84	9.48551e+06	49327.4	1132.62
Sy2D9RD	5.84811e+06	7900.71	5417.63	27810.5	2483.08	3.33658e+06	1580.14	314223	42352.1	398170
Sy3D9RA	4.26058e+07	4.48608e+07	36260.3	83398.6	7.89568e+06	1.16939e+06	8.64581e+06	416993	194252	38324.1
Sy3D9RB	1.27889e+07	1.10236e+07	2762.47	144753	3.12808e+07	1.12018e+07	127074	60774.3	385430	15661.4
Sy3D9RC	3.28564e+07	43852.4	2.55331e+07	249959	5.79784e+07	1.2635e+06	8.60878e+06	3.77131e+06	310621	2.1222e+07
Sy3D9RD	3.06229e+07	238311	8.75644e+06	18119.5	3.83168e+06	563280	38405.4	791743	291675	28562.3

## Sheet: Rectum ANOVA
Anova results comparing absolute abundance of top eight OTUs, remaining OTUs (other) and fungi in the rectum.
	Pairwise Correlations
	Variable	by Variable	Correlation	Signif Prob	Count	Lower 95%	Upper 95%
	F4	F5	0.5542	0.0001	48	0.3205	0.7243
	Bf	F5	0.2226	0.1283	48	-0.0657	0.4766
	Bf	F4	0.4227	0.0028	48	0.1575	0.6311
	Lk	F5	0.5628	0.0001	48	0.3317	0.7302
	Lk	F4	0.1818	0.2161	48	-0.1079	0.4431
	Lk	Bf	-0.0199	0.893	48	-0.3024	0.2657
	Sa	F5	0.1332	0.3668	48	-0.1569	0.4021
	Sa	F4	0.3462	0.0159	48	0.0689	0.5739
	Sa	Bf	0.3523	0.0141	48	0.0758	0.5785
	Sa	Lk	-0.2787	0.0551	48	-0.5216	0.0059
	Ga	F5	-0.0927	0.5309	48	-0.3672	0.1966
	Ga	F4	0.2349	0.108	48	-0.0527	0.4866
	Ga	Bf	0.1448	0.3261	48	-0.1453	0.412
	Ga	Lk	-0.4256	0.0026	48	-0.6332	-0.161
	Ga	Sa	0.3124	0.0306	48	0.031	0.5479
	Fp	F5	-0.0045	0.976	48	-0.2882	0.28
	Fp	F4	0.1263	0.3922	48	-0.1637	0.3963
	Fp	Bf	0.0314	0.8325	48	-0.2551	0.3127
	Fp	Lk	-0.2952	0.0417	48	-0.5345	-0.0121
	Fp	Sa	0.3491	0.015	48	0.0721	0.5761
	Fp	Ga	0.3568	0.0128	48	0.0808	0.5819
	Pa	F5	0.3077	0.0334	48	0.0258	0.5442
	Pa	F4	-0.4574	0.0011	48	-0.6563	-0.1992
	Pa	Bf	-0.4433	0.0016	48	-0.6461	-0.1821
	Pa	Lk	0.3888	0.0063	48	0.1177	0.606
	Pa	Sa	-0.3403	0.0179	48	-0.5694	-0.0622
	Pa	Ga	-0.2973	0.0402	48	-0.5361	-0.0144
	Pa	Fp	-0.0473	0.7495	48	-0.327	0.2401
	Others	F5	0.6506	0.0001	48	0.4495	0.7889
	Others	F4	0.7202	0.0001	48	0.5482	0.8337
	Others	Bf	0.4291	0.0023	48	0.1651	0.6357
	Others	Lk	0.1892	0.1979	48	-0.1004	0.4492
	Others	Sa	0.2765	0.0572	48	-0.0083	0.5198
	Others	Ga	0.2618	0.0723	48	-0.0242	0.5081
	Others	Fp	0.1878	0.2011	48	-0.1017	0.4481
	Others	Pa	-0.152	0.3024	48	-0.4181	0.1381
	Fungi	F5	0.0637	0.6673	48	-0.2245	0.3416
	Fungi	F4	0.1573	0.2856	48	-0.1327	0.4226
	Fungi	Bf	0.2659	0.0678	48	-0.0197	0.5114
	Fungi	Lk	-0.2951	0.0417	48	-0.5344	-0.012
	Fungi	Sa	0.3129	0.0303	48	0.0316	0.5483
	Fungi	Ga	0.3562	0.013	48	0.0801	0.5815
	Fungi	Fp	0.2912	0.0447	48	0.0077	0.5313
	Fungi	Pa	-0.1868	0.2035	48	-0.4472	0.1028
	Fungi	Others	0.4507	0.0013	48	0.191	0.6514

## Sheet: Rectum MANOVA
Manova results comparing ratio abundance (centered log ratios) of top eight OTUs, remaining OTUs (other) in the ileum.
		The SAS System
		The GLM Procedure
		Class Level Information
		Class	Levels	Values
		Treatment	4	Colony control, Fresh pollen, Autoclaved pollen, No pollen
		Group	12	1 2 3 4 5 6 7 8 9 10 11 12
		Number of Observations Read	48
		Number of Observations Used	48
		The SAS System
		The GLM Procedure
		Multivariate Analysis of Variance
		E = Type III SSCP Matrix for Group(Treatment)
			F5	F4	Bf	Lk	Sa	Ga	Fp	Pa	Others
		F5	5.27443	5.20691	-3.04213	11.4436	-11.0192	-17.9709	0.685798	6.16925	3.25228
		F4	5.20691	52.0662	22.6702	19.3511	-34.2041	-32.3365	-34.0154	-15.8891	17.1508
		Bf	-3.04213	22.6702	76.1094	5.28769	0.285416	-5.16738	-79.5788	-21.5156	4.95121
		Lk	11.4436	19.3511	5.28769	45.9868	-34.5649	-45.4536	-21.767	15.8004	3.91596
		Sa	-11.0192	-34.2041	0.285416	-34.5649	51.4691	26.2069	24.5288	-7.88997	-14.8119
		Ga	-17.9709	-32.3365	-5.16738	-45.4536	26.2069	116.988	-14.3611	-13.9343	-13.9708
		Fp	0.685798	-34.0154	-79.5788	-21.767	24.5288	-14.3611	113.178	19.5813	-8.25172
		Pa	6.16925	-15.8891	-21.5156	15.8004	-7.88997	-13.9343	19.5813	23.4765	-5.79851
		Others	3.25228	17.1508	4.95121	3.91596	-14.8119	-13.9708	-8.25172	-5.79851	13.5627
		The SAS System
		The GLM Procedure
		Multivariate Analysis of Variance
		H = Type III SSCP Matrix for Treatment
			F5	F4	Bf	Lk	Sa	Ga	Fp	Pa	Others
		F5	42.7969	-1.86265	-8.66265	78.5701	-8.60778	-123.849	-66.8813	75.1369	13.3595
		F4	-1.86265	37.8183	69.6355	-2.80757	4.05687	-31.1482	-40.9504	-48.1677	13.4259
		Bf	-8.66265	69.6355	130.533	-14.59	10.5052	-45.1145	-61.004	-101.508	20.206
		Lk	78.5701	-2.80757	-14.59	144.277	-15.5148	-228.321	-122.819	136.77	24.4351
		Sa	-8.60778	4.05687	10.5052	-15.5148	4.49668	17.5946	16.3203	-24.1739	-4.6772
		Ga	-123.849	-31.1482	-45.1145	-228.321	17.5946	399.626	224.874	-166.671	-46.9913
		Fp	-66.8813	-40.9504	-61.004	-122.819	16.3203	224.874	176.735	-79.1428	-47.1313
		Pa	75.1369	-48.1677	-101.508	136.77	-24.1739	-166.671	-79.1428	194.437	13.3201
		Others	13.3595	13.4259	20.206	24.4351	-4.6772	-46.9913	-47.1313	13.3201	14.0532
		Characteristic Roots and Vectors of: E Inverse * H, where
		H = Type III SSCP Matrix for Treatment
		E = Type III SSCP Matrix for Group(Treatment)
		Characteristic Root	Percent	Characteristic Vector V'EV=1
				F5	F4	Bf	Lk	Sa	Ga	Fp	Pa	Others
		115.294	92.92	-0.477392	0.105373	-0.613012	-0.475962	0.198335	-0.343084	-0.65409	0.416062	0
		7.35827	5.93	0.946285	0.0243639	0.15131	0.232332	0.189733	0.152605	0.153785	-0.253161	0
		1.42641	1.15	0.60941	0.224503	0.23627	0.272752	0.210191	0.283731	0.296395	0.167607	0
		0	0	0	0	0	0	0	0	0	0	0
		0	0	-0.448008	-0.0439133	-0.0232617	0.205415	-0.0143192	-0.023858	-0.0253839	-0.0269532	0
		0	0	0.419683	0.173451	0.00587349	0.131735	0.191521	0.193176	0.0249649	-0.0092459	0
		0	0	0.259746	0.481238	0.368941	0.0720253	0.241136	0.24749	0.281833	0.517633	0
		0	0	-0.347474	0.101811	-0.131001	0.0582893	0.177501	-0.0579517	-0.0552689	0	0
		MANOVA Test Criteria and F Approximations for the Hypothesis of No Overall Treatment Effect
		H = Type III SSCP Matrix for Treatment
		E = Type III SSCP Matrix for Group(Treatment)
		S=3 M=2 N=-0.5
		Statistic	Value	F Value	Num DF	Den DF	Pr > F
		Wilks' Lambda	0.000424	1.98	24	3.5015	0.291
		Pillai's Trace	2.45963	1.71	24	9	0.2044
		Hotelling-Lawley Trace	124.079	.	24	-1	.
		Roy's Greatest Root	115.294	43.24	8	3	0.0052
		NOTE: F Statistic for Roy's Greatest Root is an upper bound.
		The SAS System
		The GLM Procedure
		Multivariate Analysis of Variance
		E = Error SSCP Matrix
			F5	F4	Bf	Lk	Sa	Ga	Fp	Pa	Others
		F5	24.3262	12.5015	-17.3525	12.7048	-0.171925	-36.7675	-36.9812	25.5205	16.2201
		F4	12.5015	78.2502	-48.0453	2.89503	17.014	-15.2541	-30.4911	-25.5274	8.65707
		Bf	-17.3525	-48.0453	220.721	-28.6071	-2.14393	-59.2767	-21.3926	-23.7971	-20.1063
		Lk	12.7048	2.89503	-28.6071	30.2593	-0.688883	-30.0089	-17.4457	16.5754	14.3159
		Sa	-0.171925	17.014	-2.14393	-0.688883	111.642	-65.5995	-40.0088	-13.21	-6.83284
		Ga	-36.7675	-15.2541	-59.2767	-30.0089	-65.5995	407.766	-114.445	-58.2718	-28.1428
		Fp	-36.9812	-30.4911	-21.3926	-17.4457	-40.0088	-114.445	295.66	-7.42877	-27.4667
		Pa	25.5205	-25.5274	-23.7971	16.5754	-13.21	-58.2718	-7.42877	70.2364	15.9026
		Others	16.2201	8.65707	-20.1063	14.3159	-6.83284	-28.1428	-27.4667	15.9026	27.453
		Partial Correlation Coefficients from the Error SSCP Matrix / Prob > |r|
		DF = 36	F5	F4	Bf	Lk	Sa	Ga	Fp	Pa	Others
		F5	1	0.286538	-0.236811	0.468276	-0.003299	-0.369165	-0.436062	0.617407	0.627654
				0.0855	0.1582	0.0035	0.9845	0.0245	0.007	<.0001	<.0001
		F4	0.286538	1	-0.365583	0.059495	0.182033	-0.085396	-0.200463	-0.344336	0.186781
			0.0855		0.0261	0.7265	0.2809	0.6153	0.2342	0.0369	0.2683
		Bf	-0.236811	-0.365583	1	-0.350043	-0.013658	-0.197586	-0.083742	-0.191126	-0.258294
			0.1582	0.0261		0.0337	0.9361	0.2411	0.6222	0.2571	0.1227
		Lk	0.468276	0.059495	-0.350043	1	-0.011852	-0.270156	-0.184443	0.359546	0.4967
			0.0035	0.7265	0.0337		0.9445	0.1059	0.2745	0.0288	0.0018
		Sa	-0.003299	0.182033	-0.013658	-0.011852	1	-0.307455	-0.220214	-0.149179	-0.123422
			0.9845	0.2809	0.9361	0.9445		0.0642	0.1903	0.3782	0.4668
		Ga	-0.369165	-0.085396	-0.197586	-0.270156	-0.307455	1	-0.329606	-0.344328	-0.265991
			0.0245	0.6153	0.2411	0.1059	0.0642		0.0464	0.0369	0.1116
		Fp	-0.436062	-0.200463	-0.083742	-0.184443	-0.220214	-0.329606	1	-0.051551	-0.304871
			0.007	0.2342	0.6222	0.2745	0.1903	0.0464		0.7619	0.0665
		Pa	0.617407	-0.344336	-0.191126	0.359546	-0.149179	-0.344328	-0.051551	1	0.362153
			<.0001	0.0369	0.2571	0.0288	0.3782	0.0369	0.7619		0.0276
		Others	0.627654	0.186781	-0.258294	0.4967	-0.123422	-0.265991	-0.304871	0.362153	1
			<.0001	0.2683	0.1227	0.0018	0.4668	0.1116	0.0665	0.0276
		The SAS System
		The GLM Procedure
		Multivariate Analysis of Variance
		Characteristic Roots and Vectors of: E Inverse * H, where
		H = Type III SSCP Matrix for Group(Treatment)
		E = Error SSCP Matrix
		Characteristic Root	Percent	Characteristic Vector V'EV=1
				F5	F4	Bf	Lk	Sa	Ga	Fp	Pa	Others
		3.689	58.17	-0.135307	0.167408	0.0927917	0.220636	0.00552949	0.0458524	0.0306486	0.135964	0
		1.46914	23.16	0.347909	0.119116	0.166867	0.28602	0.198926	0.191365	0.201461	0.170935	0
		0.558081	8.8	-0.0785593	0.0682203	0.082972	0.0574783	0.0864885	0.0658829	0.0175652	0.115251	0
		0.251673	3.97	0.163075	-0.104627	-0.0044557	0.0255329	0.00884111	-0.0411195	-0.0152437	-0.158205	0
		0.182789	2.88	0.124542	0.195174	0.119256	0.0831305	0.133083	0.10117	0.129501	0.125748	0
		0.1086	1.71	0.391562	0.0809531	0.111015	0.0373636	0.0582584	0.108709	0.0958904	0.0351998	0
		0.0771517	1.22	0.133613	-0.00820152	0.00029282	0.0929737	0.0307805	0.0460719	0.0313323	-0.111027	0
		0.00577524	0.09	-0.0276913	0.010992	-0.0472414	-0.032545	0.0193901	-0.023092	-0.048374	0.0272104	0
		MANOVA Test Criteria and F Approximations for the Hypothesis of No Overall Group(Treatment) Effect
		H = Type III SSCP Matrix for Group(Treatment)
		E = Error SSCP Matrix
		S=8 M=-0.5 N=13.5
		Statistic	Value	F Value	Num DF	Den DF	Pr > F
		Wilks' Lambda	0.031177	2.24	64	173.76	<.0001
		Pillai's Trace	2.27086	1.78	64	288	0.0008
		Hotelling-Lawley Trace	6.3422	2.74	64	92	<.0001
		Roy's Greatest Root	3.689	16.6	8	36	<.0001
		NOTE: F Statistic for Roy's Greatest Root is an upper bound.
		The SAS System
		The GLM Procedure
		Least Squares Means
		Adjustment for Multiple Comparisons: Tukey
		Treatment	F5 LSMEAN	LSMEAN Number
		Colony	2.45796	1
		Pollen	3.31985	2
		Slurry	5.07195	3
		Syrup	3.77091	4
		Least Squares Means for effect Treatment
		Pr > |t| for H0: LSMean(i)=LSMean(j)
		Dependent Variable: F5
		i/j	1	2	3	4
		1		0.0663	<.0001	0.0021
		2	0.0663		<.0001	0.5417
		3	<.0001	<.0001		0.0023
		4	0.0021	0.5417	0.0023
		Tukey Comparison Lines for Least Squares Means of Treatment
		LS-means with the same letter
		are not significantly different.
				F5 LSMEAN	Treatment	LSMEAN Number
			A	5.07195	Slurry	3
			B	3.77091	Syrup	4
			B
		C	B	3.31985	Pollen	2
		C
		C		2.45796	Colony	1
		Treatment	F4 LSMEAN	LSMEAN Number
		Colony	1.95706	1
		Pollen	2.00638	2
		Slurry	2.02343	3
		Syrup	-0.0534915	4
		Least Squares Means for effect Treatment
		Pr > |t| for H0: LSMean(i)=LSMean(j)
		Dependent Variable: F4
		i/j	1	2	3	4
		1		0.9998	0.9995	0.0101
		2	0.9998		1	0.0081
		3	0.9995	1		0.0075
		4	0.0101	0.0081	0.0075
		Tukey Comparison Lines for Least Squares Means of Treatment
		LS-means with the same letter
		are not significantly different.
			F4 LSMEAN	Treatment	LSMEAN Number
		A	2.02343	Slurry	3
		A
		A	2.00638	Pollen	2
		A
		A	1.95706	Colony	1
		B	-0.0534915	Syrup	4
		Treatment	Bf LSMEAN	LSMEAN Number
		Colony	1.72186	1
		Pollen	2.20586	2
		Slurry	1.62469	3
		Syrup	-1.92348	4
		Least Squares Means for effect Treatment
		Pr > |t| for H0: LSMean(i)=LSMean(j)
		Dependent Variable: Bf
		i/j	1	2	3	4
		1		0.9633	0.9997	0.005
		2	0.9633		0.9389	0.0013
		3	0.9997	0.9389		0.0064
		4	0.005	0.0013	0.0064
		Tukey Comparison Lines for Least Squares Means of Treatment
		LS-means with the same letter
		are not significantly different.
			Bf LSMEAN	Treatment	LSMEAN Number
		A	2.20586	Pollen	2
		A
		A	1.72186	Colony	1
		A
		A	1.62469	Slurry	3
		B	-1.92348	Syrup	4
		Treatment	Lk LSMEAN	LSMEAN Number
		Colony	-3.37255	1
		Pollen	-1.73195	2
		Slurry	1.44089	3
		Syrup	-0.970397	4
		Least Squares Means for effect Treatment
		Pr > |t| for H0: LSMean(i)=LSMean(j)
		Dependent Variable: Lk
		i/j	1	2	3	4
		1		0.0005	<.0001	<.0001
		2	0.0005		<.0001	0.1944
		3	<.0001	<.0001		<.0001
		4	<.0001	0.1944	<.0001
		Tukey Comparison Lines for Least Squares Means of Treatment
		LS-means with the same letter
		are not significantly different.
			Lk LSMEAN	Treatment	LSMEAN Number
		A	1.44089	Slurry	3
		B	-0.970397	Syrup	4
		B
		B	-1.73195	Pollen	2
		C	-3.37255	Colony	1
		Treatment	Sa LSMEAN	LSMEAN Number
		Colony	0.98704	1
		Pollen	1.42113	2
		Slurry	0.600479	3
		Syrup	0.778948	4
		Least Squares Means for effect Treatment
		Pr > |t| for H0: LSMean(i)=LSMean(j)
		Dependent Variable: Sa
		i/j	1	2	3	4
		1		0.9302	0.9492	0.9914
		2	0.9302		0.6667	0.8084
		3	0.9492	0.6667		0.9945
		4	0.9914	0.8084	0.9945
		Tukey Comparison Lines for Least Squares Means of Treatment
		LS-means with the same letter
		are not significantly different.
			Sa LSMEAN	Treatment	LSMEAN Number
		A	1.42113	Pollen	2
		A
		A	0.98704	Colony	1
		A
		A	0.778948	Syrup	4
		A
		A	0.600479	Slurry	3
		Treatment	Ga LSMEAN	LSMEAN Number
		Colony	1.29959	1
		Pollen	-2.21223	2
		Slurry	-6.62893	3
		Syrup	-0.992905	4
		Least Squares Means for effect Treatment
		Pr > |t| for H0: LSMean(i)=LSMean(j)
		Dependent Variable: Ga
		i/j	1	2	3	4
		1		0.0681	<.0001	0.3548
		2	0.0681		0.014	0.8114
		3	<.0001	0.014		0.0012
		4	0.3548	0.8114	0.0012
		Tukey Comparison Lines for Least Squares Means of Treatment
		LS-means with the same letter
		are not significantly different.
			Ga LSMEAN	Treatment	LSMEAN Number
		A	1.29959	Colony	1
		A
		A	-0.992905	Syrup	4
		A
		A	-2.21223	Pollen	2
		B	-6.62893	Slurry	3
		Treatment	Fp LSMEAN	LSMEAN Number
		Colony	-1.20691	1
		Pollen	-0.875294	2
		Slurry	-5.14002	3
		Syrup	-0.255752	4
		Least Squares Means for effect Treatment
		Pr > |t| for H0: LSMean(i)=LSMean(j)
		Dependent Variable: Fp
		i/j	1	2	3	4
		1		0.9919	0.0095	0.8479
		2	0.9919		0.0044	0.9513
		3	0.0095	0.0044		0.001
		4	0.8479	0.9513	0.001
		Tukey Comparison Lines for Least Squares Means of Treatment
		LS-means with the same letter
		are not significantly different.
			Fp LSMEAN	Treatment	LSMEAN Number
		A	-0.255752	No pollen	4
		A
		A	-0.875294	F Pollen	2
		A
		A	-1.20691	Colony	1
		B	-5.14002	A pollen	3
		Treatment	Pa LSMEAN	LSMEAN Number
		Colony	-3.34189	1
		Pollen	-3.09719	2
		Slurry	0.796495	3
		Syrup	0.807573	4
		Least Squares Means for effect Treatment
		Pr > |t| for H0: LSMean(i)=LSMean(j)
		Dependent Variable: Pa
		i/j	1	2	3	4
		1		0.9731	<.0001	<.0001
		2	0.9731		<.0001	<.0001
		3	<.0001	<.0001		1
		4	<.0001	<.0001	1
		Tukey Comparison Lines for Least Squares Means of Treatment
		LS-means with the same letter
		are not significantly different.
			Pa LSMEAN	Treatment	LSMEAN Number
		A	0.807573	Syrup	4
		A
		A	0.796495	Slurry	3
		B	-3.09719	Pollen	2
		B
		B	-3.34189	Colony	1
		Treatment	Others LSMEAN	LSMEAN Number
		Colony	-0.502155	1
		Pollen	-1.03656	2
		Slurry	0.211017	3
		Syrup	-1.16141	4
		Least Squares Means for effect Treatment
		Pr > |t| for H0: LSMean(i)=LSMean(j)
		Dependent Variable: Others
		i/j	1	2	3	4
		1		0.4486	0.2067	0.2678
		2	0.4486		0.0066	0.985
		3	0.2067	0.0066		0.0025
		4	0.2678	0.985	0.0025
		Tukey Comparison Lines for Least Squares Means of Treatment
		LS-means with the same letter
		are not significantly different.
				Others LSMEAN	Treatment	LSMEAN Number
			A	0.211017	Slurry	3
			A
		B	A	-0.502155	Colony	1
		B
		B		-1.03656	Pollen	2
		B
		B		-1.16141	Syrup	4
